# Supplementary material for: Community structure and association network of prokaryotic community in surface sediments from the Bering-Chukchi shelf and adjacent sea areas
Source: Front Microbiol. 2024 Jan 9;14:1312419. doi: 10.3389/fmicb.2023.1312419 (PMC10803617; doi:10.3389/fmicb.2023.1312419)
Supplement: Supplementary file 1 [file Table_1.XLSX]

## Sheet: Supplementary Table 1
Supplementary Table 1 The identified bacterial and archaeal phylum and numbers of each taxon detected in this study
Phyla	Numbers of taxa
	Classes	Genera	Species	OTUs
Bacteria	64	405	105	5044
Acidobacteriota	4	3	0	214
Actinomycetota	4	27	13	173
Aerophobota	1	0	0	5
Aminicenantota	1	0	0	33
Armatimonadota	2	0	0	21
Azamiibacteriota	0	0	0	1
Bacillota	7	58	12	216
Bacteroidota	6	72	20	381
Calditrichota	1	1	0	20
Candidatus Parcubacteria	0	0	0	49
Chlamydiota	1	0	0	38
Chlorobiota	0	0	0	5
Chloroflexota	4	4	1	410
Cyanobacteria	1	5	2	36
Dadaibacteriota	1	0	0	8
Deferribacterota	1	0	0	1
Deinococcota	1	1	0	2
Elusimicrobiota	1	1	0	13
Fibrobacterota	1	0	0	9
Fusobacteriota	1	3	0	3
Gemmatimonadota	1	0	0	65
Hydrogenedentota	1	0	0	30
Ignavibacteriota	1	1	0	12
Latescibacterota	0	0	0	58
Myxococcota	2	4	0	69
Neomarinimicrobiota	0	0	0	8
Nitrospinota	1	1	0	1
Nitrospirota	1	0	0	13
Planctomycetota	3	7	0	897
Pseudomonadota	7	197	54	1373
Rhodothermota	1	1	1	23
Saccharimonadota	1	0	0	31
Schekmaniibacteriota	0	0	0	3
Spirochaetota	1	4	2	36
Sumerlaeota	1	1	0	22
Synergistota	1	0	0	1
Verrucomicrobiota	4	14	0	237
Zixiibacteriota	0	0	0	43
Unclassified Bacteria	0	0	0	484
Archaea	8	6	1	142
Heimdallarchaeota	0	0	0	1
Lokiarchaeota	0	1	0	3
Methanobacteriota	4	3	0	73
Poseidoniota	2	0	0	6
Nitrososphaerota	1	2	1	18
Thermoproteota	1	0	0	26
Thorarchaeota	0	0	0	3
Unclassified Archaea	0	0	0	12

## Sheet: Supplementary Table 2
Supplementary Table 2 Ecological characteristics and distribution of prokaryotes detected to the species level in surface sediments form the five sea areas of the Bering-Chukchi shelf and adjacent sea areas. BS: the Bering Sea, CS: the Chukchi Sea, CP: the Chukchi Platform, MR: the Mendeleev Ridge, CB: the Canadian Basin.
	Species	Habitat	Ecological characteristics	BS	CS	CP	MR	CB	OTU	Abundant
Archaea
Nitrososphaerota	Nitrosopumilus oxyclinae	Marine	Aerobe, Ammonia-oxidizing (Qin et al., 2017)	+	+	+		+	OTU3310	I
Nitrososphaeria
Bacteria
Actinomycetota	Aquihabitans daechungensis	Fresh	Aerobe, Mesophilic (Jin et al., 2013)		+				OTU3436	R
Actinomycetes
	Corynebacterium kroppenstedtii			+					OTU122	I
	Corynebacterium segmentosum			+		+			OTU159	R
	Corynebacterium ureicelerivorans			+					OTU214	R
	Cutibacterium acnes	Human	Anaerobe	+	+	+			OTU98	I
	Dietzia maris	Soil	Aerobe, chemoorganotroph, mesophilic (Rainey et al., 1995)	+	+	+	+	+	OTU3837	I
	Micrococcus luteus	Marine/soil/human		+					OTU3427	R
	Nakamurella multipartita		Aerobe	+	+			+	OTU1297	R
	Nocardioides salarius	Marine	Aerobe, mesophilic (Kim et al., 2008)	+	+	+	+	+	OTU3820	I
	Nocardioides salsibiostraticola	Marine	Aerobe, mesophilic (Cho et al., 2013)		+				OTU3462	I
	Pontimonas salivibrio	Marine	Aerobe, mesophilic (Jang et al., 2013)		+	+			OTU4702	R
	Rhodococcus erythropolis	Soil	Aerobe, mesophilic (Cho et al., 2013)	+	+	+	+	+	OTU1914	I
	Rhodococcus fascians		Parasitic	+	+	+			OTU3883	I
Bacteroidota	Marinifilaceae bacterium	Marine	facultative anaerobe, polar bacterium (Watanabe et al., 2018)		+				OTU2262	I
Bacteroidia
	Marinifilum flexuosum	Marine	Facultative anaerobe, moderately halophilic (Ruvira et al., 2013)		+				OTU2046	I
Bacteroidota	Algoriphagus antarcticus	Marine	Aerobe, chemoorganotroph, psychrophile (Van et al., 2004)	+	+	+	+	+	OTU2942	A
Cytophagia						+			OTU4849	R
				+	+	+	+	+	OTU3516	I
	Cyclobacterium amurskyense	Marine	Aerobe, chemoorganotroph (Nedashkovskaya et al., 2005)	+	+	+	+	+	OTU4665	I
Bacteroidota	Aequorivita antarctica	Marine	Aerobe, chemoorganotroph, psychrophile (Bowman et al., 2002; Nedashkovskaya et al., 2005)	+	+	+	+	+	OTU5094	I
Flavobacteriia					+				OTU5132	I
	Aestuariimonas insulae	Marine	Aerobe, mesophilic (Park et al., 2018)	+	+				OTU1156	I
	Aurantivirga profunda	Marine	Aerobe, phototroph (Song et al., 2015)	+	+				OTU72	R
	Bizionia hallyeonensis	Marine	Aerobe, mesophilic (Yoon et al., 2013)	+	+	+	+	+	OTU4662	I
	Brumimicrobium glaciale	Marine	facultative anaerobe, psychrophile, fermentative metabolism (Bowman et al., 2003)		+				OTU2168	R
	Cellulophaga pacifica	Marine	Aerobe, chemoorganotroph, mesophilic (Nedashkovskaya et al., 2004)	+	+	+	+		OTU2312	I
	Flavobacterium ceti				+				OTU2043	R
	Gramella antarctica	Marine	Aerobe, mesophilic (Li et al., 2018)		+				OTU2794	I
	Kriegella aquimaris	Marine	Aerobe, chemoorganotroph, mesophilic (Nedashkovskaya et al., 2008)	+	+				OTU1602	I
	Mesonia algae	Marine	Aerobe, chemoorganotroph, moderately halophilic (Nedashkovskaya et al., 2003)	+	+	+	+	+	OTU4209	I
	Sediminicola luteus	Marine	Aerobe, psychrophile, denitrification (Khan et al., 2006)	+	+	+	+		OTU3805	A
	Ulvibacter antarcticus	Marine	Aerobe, chemoorganotroph, mesophilic（Choi et al., 2007)	+					OTU994	R
Bacteroidota	Balneola alkaliphila	Marine	Aerobe, mesophilic (Urios et al., 2008)	+	+				OTU2006	I
Sphingobacteriia
	Balneola vulgaris	Marine	Aerobe, mesophilic (Urios et al., 2006)	+	+	+			OTU4765	I
	Pedobacter daechungensis	Fresh	Aerobe, mesophilic (An et al., 2009)		+		+		OTU5242	R
	Sphingobacterium faecium		Aerobe, mesophilic (Takeuchi et al., 1992)		+				OTU1996	R
Bacteroidota	Portibacter lacus	Marine	Aerobe, chemoorganotroph,mesophilic (Yoon et al., 2012)		+				OTU2693	R
Saprospiria
Chloroflexota	Brevefilum fermentans			+					OTU1524	R
Anaerolineae
Cyanobacteria	Cyanobium rubescens	Fresh	Phototroph, psychrophile	+	+	+			OTU1792	R
Cyanophyceae
	Stanieria cyanosphaera	Fresh	Phototroph					+	OTU3982	R
Bacillota	Carnobacterium funditum	Marine	Anaerobe, psychrophile, fermentative metabolism (Franzmann et al., 1991)	+					OTU5	I
Bacilli
	Enterococcus cecorum				+		+		OTU3213	R
	Pseudalkalibacillus decolorationis		Aerobe			+			OTU3929	I
	Salinicoccus roseus	Marine	Aerobe, mesophilic, moderately halophilic (Ventosa et al., 1990)			+			OTU4973	R
	Staphylococcus aureus		Halophilic	+		+	+		OTU3073	I
	Streptococcus oralis			+	+				OTU66	R
	Weissella viridescens		fermentative metabolism (Fusco et al., 2015)	+					OTU3664	I
Bacillota	Clostridium oceanicum	Marine	Anaerobe, mesophilic	+	+				OTU2162	I
Clostridia
	Clostridium saccharobutylicum		Anaerobe, mesophilic (Chen et al., 2015)		+				OTU5128	I
	Fusibacter tunisiensis		Anaerobe, sulfate reduction (Hania et al., 2012)	+	+				OTU1188	I
	Sedimentibacter hongkongensis		Anaerobe, mesophilic		+				OTU4317	I
	Sporosalibacterium tautonense		Anaerobe, thermotolerant halophilic, hydrolysis (Podosokorskaya et al., 2017)		+				OTU2937	I
Pseudomonadota	Bandiella numerosa				+				OTU4308	R
Alphaproteobacteria
	Brevundimonas staleyi		Aerobe, mesophilic			+			OTU5057	R
	Constrictibacter antarcticus		Aerobe, mesophilic (Yamada et al., 2011)		+	+	+		OTU4844	I
	Halocynthiibacter arcticus	Marine	Aerobe, psychrophile (Lee et al., 2016)	+	+	+	+	+	OTU3522	I
	Loktanella salsilacus	Marine	Aerobe, chemoorganotroph, psychrophile (Van et al., 2004)	+	+	+	+	+	OTU4565	I
	Maricaulis maris	Marine			+	+			OTU2471	I
	Methylobacterium isbiliense			+	+				OTU135	R
	Methyloceanibacter caenitepidi	Marine	Aerobe, thermophilic，facultatively methylotrophic (Takeuchi et al., 2014)	+	+	+	+		OTU1170	I
	Octadecabacter arcticus	Marine	Psychrophile, chemoorganotroph (Gosink et al., 1997)	+	+	+	+	+	OTU5326	A
	Pacificibacter marinus	Marine	Aerobe, mesophilic (Romanenko et al., 2011)	+	+	+			OTU5123	A
	Pseudohalocynthiibacter aestuariivivens	Marine			+				OTU4343	R
						+			OTU4815	R
	Sinorickettsia chlamys				+				OTU2842	R
	Sphingobium xenophagum	Marine		+					OTU1376	R
	Sphingopyxis chilensis	Fresh	chlorophenol-degrading (Godoy et al., 2003)	+	+				OTU961	R
	Tistlia consotensis	Marine	Aerobe, mesophilic, nitrogen-fixing (Díaz-Cárdenas et al., 2010)	+			+		OTU1025	R
Pseudomonadota	Alcaligenes faecalis				+	+		+	OTU4452	I
Betaproteobacteria
	Burkholderia contaminans				+	+		+	OTU4106	I
	Hydrogenophilus thermoluteolus		Aerobe, chemolithoautotroph, thermophilic, hydrogen-oxidizing (Hayashi et al., 1999)	+					OTU702	R
	Paenalcaligenes hominis				+				OTU2024	R
	Polynucleobacter difficilis	Fresh	Aerobe, chemoorganotroph		+				OTU5292	R
	Ralstonia mannitolilytica			+					OTU3762	R
	Ralstonia pickettii					+			OTU4157	R
				+		+	+	+	OTU362
Pseudomonadota	Bradymonas sediminis	Marine	Facultative anaerobe	+	+	+		+	OTU2550	A
Desulfobacterota
Pseudomonadota	Alcanivorax venustensis	Marine	Aerobe, halophilic, degrade aliphatic compounds (Fernández-Martínez et al., 2003)	+	+	+	+	+	OTU5193	A
Gammaproteobacteria
	Azotobacter chroococcum	Marine	Aerobe, nitrogen fixation (Jin et al., 2020)	+	+				OTU388	I
	Cobetia marina	Marine	produce exopolysaccharide (Lelchat et al., 2015)	+	+			+	OTU1580	I
	Ewingella americana			+	+				OTU2410	R
	Halomonas saccharevitans	Marine	Aerobe, mesophili chalophilic (Xu et al., 2007)	+	+			+	OTU2434	I
	Marimicrobium arenosum	Marine	Aerobe, moderately halophilic (Konkit et al., 2016)	+	+	+	+		OTU3174	I
					+		+		OTU3140	R
	Marinobacter maritimus	Marine	Aerobe, psychrotolerant (Shivaji et al., 2005)	+	+	+	+	+	OTU5100	A
	Marinobacter salarius	Marine	Aerobe, moderately halophilic (Ng et al., 2014)	+	+	+			OTU1675	I
	Marinobacterium aestuarii	Marine	Aerobe, benzene degradation (Bae et al., 2018)		+	+	+	+	OTU5077	I
	Marinomonas primoryensis	Marine	Aerobe, psychrophile chalophilic (Romanenko et al., 2003)	+	+	+	+	+	OTU5191	A
	Moraxella osloensis			+		+			OTU3795	R
	Morganella morganii				+				OTU4360	R
	Neptunomonas antarctica	Marine	Facultatively aerobe, nitrate reduction (Zhang et al., 2010)		+				OTU4307	A
					+				OTU4299	I
	Oceanisphaera donghaensis	Marine	Facultatively aerobe, sulfate reduction (Wang et al., 2015)		+		+		OTU2301	I
	Oceanospirillum maris	Marine	mesophilic		+	+			OTU5159	I
	Paraglaciecola arctica	Marine	Aerobe, mesophilic	+	+	+	+	+	OTU2333	A
	Pseudoalteromonas atlantica	Marine	chemoorganotroph	+	+	+	+		OTU1566	A
	Pseudoalteromonas issachenkonii	Marine	Aerobe, halophilic, polysaccharides degradation (Ivanova et al., 2002)	+	+	+	+		OTU3564	I
	Pseudomonas azotoformans	Soil	Aerobe	+	+	+	+	+	OTU391	I
	Pseudomonas guineae	Soil	Aerobe, psychrotolerant (Bozal et al., 2007)	+	+	+			OTU4598	I
	Pseudoxanthomonas mexicana	Marine	Aerobe		+				OTU2210	R
	Psychrobacter faecalis			+	+	+	+	+	OTU4455	A
	Psychrobacter nivimaris	Marine	Aerobe, chemoorganotroph, mesophilic (Heuchert et al., 2004)	+	+	+	+	+	OTU4038	A
	Raoultella planticola			+	+	+	+		OTU769	I
	Salinisphaera dokdonensis	Marine	Aerobe, mesophilic (Bae et al., 2010)			+			OTU4894	R
	Salinisphaera japonica	Marine	Aerobe, moderately halophilic (Shimane et al., 2013)			+			OTU4132	R
	Shewanella frigidimarina	Marine	facultative anaerobe, psychrophile，Hydrogen sulfide production (Bozal et al., 2002)	+	+	+	+	+	OTU3089	A
	Thalassolituus oleivorans	Marine	Aerobe, chemoorganotroph, hydrocarbon oxidizing (Yakimov et al., 2004)			+			OTU3825	R
	Vibrio crassostreae	Marine	Facultative anaerobe	+	+				OTU4293	I
	Zhongshania marina	Marine	Aerobe	+	+	+	+	+	OTU5329	I
Rhodothermota	Rubrivirga profundi	Marine	Facultative anaerobe, thermophilic (Song et al., 2016)		+				OTU5312	R
Rhodothermia
Spirochaetota	Pleomorphochaeta multiformis	Marine	Anaerobe		+				OTU4346	I
Spirochaetia
	Spirochaeta psychrophila	Marine	Anaerobe, psychrophile (Miyazaki et al., 2014)	+	+				OTU4356	I
				+	+				OTU2413	I
“+”: Occurrence of prokaryote species. A: Abundant OTU with relative DNA reads ≥1% in one sample, I: Intermediately abundant OTU with relative DNA reads between 0.01% and 1%, R: Rare with relative DNA reads <0.01% in all samples.
References:
Abraham, W.R., Estrela, A.B., Nikitin, D.I., Smit, J., and Vancanneyt, M. (2010). Brevundimonas halotolerans sp. nov., Brevundimonas poindexterae sp. nov. and Brevundimonas staleyi sp. nov., prosthecate bacteria from aquatic habitats. Int. J. Syst. Evol. Microbiol. 60, 1837-1843. doi: 10.1099/ijs.0.016832-0
Ahle, C.M., Feidenhansl, C., and Brüggemann, H. (2022). Cutibacterium acnes. Trends Microbiol. doi: 10.1016/j.tim.2022.10.006
An, D.S., Kim, S.G., Ten, L.N., and Cho, C.H. (2009). Pedobacter daechungensis sp. nov., from freshwater lake sediment in South Korea. Int. J. Syst. Evol. Microbiol. 59, 69-72. doi: 10.1099/ijs.0.001529-0
Arroua, B., Ranchou-Peyruse, A., Ranchou-Peyruse, M., Magot, M., Urios, L., and Grimaud, R. (2017). Pleomorphochaeta caudata gen. nov., sp. nov., an anaerobic bacterium isolated from an offshore oil well, reclassification of Sphaerochaeta multiformis MO-SPC2T as Pleomorphochaeta multiformis MO-SPC2T comb. nov. as the type strain of this novel genus and emended description of the genus Sphaerochae…
Bae, G.D., Hwang, C.Y., Kim, H.M., and Cho, B.C. (2010). Salinisphaera dokdonensis sp. nov., isolated from surface seawater. Int. J. Syst. Evol. Microbiol. 60, 680-685. doi: 10.1099/ijs.0.010058-0
Bae, S.S., Jung, J., Chung, D., and Baek, K. (2018). Marinobacterium aestuarii sp. nov., a benzene-degrading marine bacterium isolated from estuary sediment. Int. J. Syst. Evol. Microbiol. 68, 651-656. doi: 10.1099/ijsem.0.002561
Ben Hania, W., Fraj, B., Postec, A., Fadhlaoui, K., Hamdi, M., Ollivier, B., et al. (2012). Fusibacter tunisiensis sp. nov., isolated from an anaerobic reactor used to treat olive-mill wastewater. Int. J. Syst. Evol. Microbiol. 62, 1365-1368. doi: 10.1099/ijs.0.034603-0
Bicca, F.C., Fleck, L.C., and Ayub, M.A.Z. (1999). Production of biosurfactant by hydrocarbon degrading Rhodococcus ruber and Rhodococcus erythropolis. Rev. Microbiol. 30, 231-236. doi: 10.1590/S0001-37141999000300008
Bizet, J., and Bizet, C. (1997). Strains of Alcaligenes faecalis from clinical material. J. Infect. 35, 167-169.
Bövre, K., and Henriksen, S.D. (1967). A new Moraxella species, Moraxella osloensis, and a revised description of Moraxella nonliquefaciens. Int. J. Syst. Evol. Microbiol. 17, 127-135. doi: 10.1099/00207713-17-2-127
Bowman, J.P., and Nichols, D.S. (2002). Aequorivita gen. nov., a member of the family Flavobacteriaceae isolated from terrestrial and marine Antarctic habitats. Int. J. Syst. Evol. Microbiol. 52, 1533-1541. doi: 10.1099/00207713-52-5-1533
Bowman, J.P., Nichols, C.M., and Gibson, J.A. (2003). Algoriphagus ratkowskyi gen. nov., sp. nov., Brumimicrobium glaciale gen. nov., sp. nov., Cryomorpha ignava gen. nov., sp. nov. and Crocinitomix catalasitica gen. nov., sp. nov., novel flavobacteria isolated from various polar habitats. Int. J. Syst. Evol. Microbiol. 53, 1343-1355. doi: 10.1099/ijs.0.02553-0
Bozal, N., Montes, M.J., and Mercade, E. (2007). Pseudomonas guineae sp. nov., a novel psychrotolerant bacterium from an Antarctic environment. Int. J. Syst. Evol. Microbiol. 57, 2609-2612. doi: 10.1099/ijs.0.65141-0
Bozal, N., Montes, M.J., Tudela, E., Jiménez, F., and Guinea, J. (2002). Shewanella frigidimarina and Shewanella livingstonensis sp. nov. isolated from Antarctic coastal areas. Int. J. Syst. Evol. Microbiol. 52, 195-205. doi: 10.1099/ijs.0.65141-0
Bridge, P.D., and Sneath, P.H.A. (1982). Streptococcus gallinarum sp. nov. and Streptococcus oralis sp. nov. Int. J. Syst. Evol. Microbiol. 32, 410-415. doi: 10.1099/00207713-32-4-410
Chen, Q., Dong, J.J., Xu, G.C., Han, R.Z., and Ni, Y. (2015). Enhanced butanol production by Clostridium saccharobutylicum DSM 13864: physicochemical property and immobilization. Chem. Ind. Eng. Prog. 34, 4214-4219.
Cho, Y., Jang, G.I., Hwang, C.Y., Kim, E.H., and Cho, B.C. (2013). Nocardioides salsibiostraticola sp. nov., isolated from biofilm formed in coastal seawater. Int. J. Syst. Evol. Microbiol. 63, 3800-3806. doi: 10.1099/ijs.0.051037-0
Choi, T.H., Lee, H.K., Lee, K., and Cho, J.C. (2007). Ulvibacter antarcticus sp. nov., isolated from Antarctic coastal seawater. Int. J. Syst. Evol. Microbiol. 57, 2922-2925. doi: 10.1099/ijs.0.65265-0
Circella, E., Schiavone, A., Barrasso, R., Camarda, A., Pugliese, N., and Bozzo, G. (2020). Pseudomonas azotoformans belonging to Pseudomonas fluorescens group as causative agent of blue coloration in carcasses of slaughterhouse rabbits. Animals 10, 256. doi: 10.3390/ani10020256
Collins, M.D., Falsen, E., Åkervall, E., Sjöden, B., and Alvarez, A. (1998). Note: Corynebacterium kroppenstedtii sp. nov., a novel corynebacterium that does not contain mycolic acids. Int. J. Syst. Bacteriol. 48, 1449-1454. doi: 10.1099/00207713-48-4-1449
Díaz-Cárdenas, C., Patel, B.K.C., and Baena, S. (2010). Tistlia consotensis gen. nov., sp. nov., an aerobic, chemoheterotrophic, free-living, nitrogen-fixing alphaproteobacterium, isolated from a Colombian saline spring. Int. J. Syst. Evol. Microbiol. 60, 1437-1443. doi: 10.1099/ijs.0.010926-0
Faury, N., Saulnier, D., Thompson, F.L., Gay, M., Swings, J., and Roux, F.L. (2004). Vibrio crassostreae sp. nov., isolated from the haemolymph of oysters (Crassostrea gigas). Int. J. Syst. Evol. Microbiol. 54, 2137-2140. doi: 10.1099/ijs.0.63232-0
Fernández-Martínez, J., Pujalte, M.J., García-Martínez, J., Mata, M., Garay, E., and Rodríguez-Valera, F. (2003). Description of Alcanivorax venustensis sp. nov. and reclassification of Fundibacter jadensis DSM 12178T (Bruns and Berthe-Corti 1999) as Alcanivorax jadensis comb. nov., members of the emended genus Alcanivorax. Int. J. Syst. Evol. Microbiol. 53, 331-338. doi: 10.1099/ijs.0.01923-0
Franzmann, P.D., Höpfl, P., Weiss, N., and Tindall, B.J. (1991). Psychrotrophic, lactic acid-producing bacteria from anoxic waters in Ace Lake, Antarctica; Carnobacterium funditum sp. nov. and Carnobacterium alterfunditum sp. nov. Arch. Microbiol. 156, 255-262. doi: 10.1007/BF00262994
Fusco, V., Quero, G.M., Cho, G.S., Kabisch, J., Meske, D., Neve, H., et al. (2015). The genus Weissella: taxonomy, ecology and biotechnological potential. Front. Microbiol. 6, 155. doi: 10.3389/fmicb.2015.00155
Gallego, V., García, M.T., and Ventosa, A. (2005). Methylobacterium isbiliense sp. nov., isolated from the drinking water system of Sevilla, Spain. Int. J. Syst. Evol. Microbiol. 55, 2333-2337. doi: 10.1099/ijs.0.63773-0
Godoy, F., Vancanneyt, M., Martinez, M., Steinbuchel, A., Swings, J., and Rehm, B.H.A. (2003). Sphingopyxis chilensis sp. nov., a chlorophenol-degrading bacterium that accumulates polyhydroxyalkanoate, and transfer of Sphingomonas alaskensis to Sphingopyxis alaskensis comb. nov. Int. J. Syst. Evol. Microbiol. 53, 473-477. doi: 10.1099/ijs.0.02375-0
Gosink, J.J., Herwig, R.P., and Staley, J.T. (1997). Octadecabacter arcticus gen. nov., sp. nov., and O. antarcticus, sp. nov., nonpigmented, psychrophilic gas vacuolate bacteria from polar sea ice and water. Syst. Appl. Microbiol. 20, 356-365. doi: 10.1016/S0723-2020(97)80003-3
Goyache, J., Vela, A.I., Collins, M.D., Ballesteros, C., Briones, V., Moreno, J., et al. (2003). Corynebacterium spheniscorum sp. nov., isolated from the cloacae of wild penguins. Int. J. Syst. Evol. Microbiol. 53, 43-46. doi: 10.1099/ijs.0.02343-0
Greenblatt, C.L., Baum, J., Klein, B.Y., Nachshon, S., Koltunov, V., and Cano, R.J. (2004). Micrococcus luteus-survival in amber. Microb. Ecol. 48, 120-127. doi: 10.1007/s00248-003-2016-5
Grund, A., Rautenschlein, S., and Jung, A. (2021). Tenacity of Enterococcus cecorum at different environmental conditions. J. Appl. Microbiol. 130, 1494-1507. doi: 10.1111/jam.14899
Hahn, M.W., Minasyan, A., Lang, E., Koll, U., and Spröer, C. (2012). Polynucleobacter difficilis sp. nov., a planktonic freshwater bacterium affiliated with subcluster B1 of the genus Polynucleobacter. Int. J. Syst. Evol. Microbiol. 62, 376. doi: 10.1099/ijs.0.031393-0
Hayashi, N.R., Ishida, T., Yokota, A., Kodama, T., and Igarashi, Y. (1999). Hydrogenophilus thermoluteolus gen. nov., sp. nov., a thermophilic, facultatively chemolithoautotrophic, hydrogen-oxidizing bacterium. Int. J. Syst. Evol. Microbiol. 49, 783-786. doi: 10.1099/00207713-49-2-783
Heuchert, A., Glöckner, F.O., Amann, R., and Fischer, U. (2004). Psychrobacter nivimaris sp. nov., a heterotrophic bacterium attached to organic particles isolated from the South Atlantic (Antarctica). Syst. Appl. Microbiol. 27, 399-406. doi: 10.1078/0723202041438455
Heyrman, J., Balcaen, A.N., Rodriguez-Diaz, M., Logan, N.A., Swings, J., and De Vos, P. (2003). Bacillus decolorationis sp. nov., isolated from biodeteriorated parts of the mural paintings at the Servilia tomb (Roman necropolis of Carmona, Spain) and the Saint-Catherine chapel (Castle Herberstein, Austria). Int. J. Syst. Evol. Microbiol. 53, 459-463. doi: 10.1099/ijs.0.02452-0
Ivanova, E.P., Sawabe, T., Alexeeva, Y.V., Lysenko, A.M., Gorshkova, N.M., and Hayashi, K. (2002). Pseudoalteromonas issachenkonii sp. nov., a bacterium that degrades the thallus of the brown alga Fucus evanescens. Int. J. Syst. Evol. Microbiol. 52, 229-234. doi: 10.1099/00207713-52-1-229
Jang, G.I., Cho, Y., and Cho, B.C. (2013). Pontimonas salivibrio gen. nov., sp. nov., a new member of the family Microbacteriaceae isolated from a seawater reservoir of a solar saltern. Int. J. Syst. Evol. Microbiol. 63, 2124-2131. doi: 10.1099/ijs.0.043661-0
Jin, H.Y., Wang, H., Zhang, Y.H., Hu, T.L., Lin, Z.B., Liu, B.J., et al. (2020). Description of Azotobacter chroococcum subsp. isscasi subsp. nov. isolated from paddy soil and establishment of Azotobacter chroococcum subsp. chroococcum subsp. nov. Int. J. Syst. Evol. Microbiol. 70, 2124-2131. doi: 10.1099/ijsem.0.004026
Jin, L., Huy, H., Kim, K.K., Lee, H.G., Kim, H.S., and Ahn, C.Y. (2013). Aquihabitans daechungensis gen. nov., sp. nov., an actinobacterium isolated from reservoir water. Int. J. Syst. Evol. Microbiol. 63, 2970-2974. doi: 10.1099/ijs.0.046060-0
Kämpfer, P., Albrecht, A., Buczolits, S., and Busse, H.J. (2002). Psychrobacter faecalis sp. nov., a new species from a bioaerosol originating from pigeon faeces. Syst. Appl. Microbiol. 25, 31-36. doi: 10.1078/0723-2020-00099
Kämpfer, P., Falsen, E., Langer, S., Lodders, N., and Busse, H.J. (2010). Paenalcaligenes hominis gen. nov., sp. nov., a new member of the family Alcaligenaceae. Int. J. Syst. Evol. Microbiol. 60, 1537-1542. doi: 10.1099/ijs.0.016576-0
Kang, H.S., and Lee, S.D. (2009). Ponticaulis koreensis gen. nov., sp. nov., a new member of the family Hyphomonadaceae isolated from seawater. Int. J. Syst. Evol. Microbiol. 59, 2951-2955. doi: 10.1099/ijs.0.011114-0
Khan, S.T., Nakagawa, Y., and Harayama, S. (2006). Sediminicola luteus gen. nov., sp. nov., a novel member of the family Flavobacteriaceae. Int. J. Syst. Evol. Microbiol. 56, 841-845. doi: 10.1099/ijs.0.64047-0
Kim, H.M., Choi, D.H., Hwang, C.Y., and Cho, B.C. (2008). Nocardioides salarius sp. nov., isolated from seawater enriched with zooplankton. Int. J. Syst. Evol. Microbiol. 58, 2056-2064. doi: 10.1099/ijs.0.65569-0
Konkit, M., Kim, J. H., and Kim, W. (2016). Marimicrobium arenosum gen. nov., sp. nov., a moderately halophilic bacterium isolated from sea sand. Int. J. Syst. Evol. Microbiol. 66, 856-861. doi: 10.1099/ijsem.0.000803
Lee, Y.M., Baek, K., Lee, J., Lee, H.K., Park, H., and Shin, S.C. (2016). Complete genome sequence of Halocynthiibacter arcticus PAMC 20958T from an Arctic marine sediment sample. J. Biotechnol. 224, 12-13. doi: 10.1016/j.jbiotec.2016.03.005
Lelchat, F., Cérantola, S., Brandily, C., Colliec-Jouault, S., Baudoux, A.C., Ojima, T., et al. (2015). The marine bacteria Cobetia marina DSMZ 4741 synthesizes an unexpected K-antigen-like exopolysaccharide. Carbohydr. Polym. 124, 347-356. doi: 10.1016/j.carbpol.2015.02.038
Li, A.Z., Han, X.B., Lin, L.Z., Zhang, M.X., and Zhu, H.H. (2018). Gramella antarctica sp. nov., isolated from marine surface sediment. Int. J. Syst. Evol. Microbiol. 68, 358-363. doi: 10.1099/ijsem.0.002513
Liu, H., Zhu, J., Hu, Q., and Rao, X. (2016). Morganella morganii, a non-negligent opportunistic pathogen. Int. J. Infect. Dis. 50, 10-17. doi: 10.1016/j.ijid.2016.07.006
Mcllroy, S.J., Kirkegaard, R.H., Dueholm, M.S., Fernando, E., Karst, S.M., Albertsen, M., et al. (2017). Culture-independent analyses reveal novel anaerolineaceae as abundant primary fermenters in anaerobic digesters treating waste activated sludge. Front. Microbiol. 8, 1134. doi: 10.3389/fmicb.2017.01134
Miyazaki, M., Sakai, S., Yamanaka, Y., Saito, Y., Takai, K., and Imachi, H. (2014). Spirochaeta psychrophila sp. nov., a psychrophilic spirochaete isolated from subseafloor sediment, and emended description of the genus Spirochaeta. Int. J. Syst. Evol. Microbiol. 64, 2798-2804. doi: 10.1099/ijs.0.062463-0
Müller, H.E., Fanning, G.R., and Brenner, D.J. (1995). Isolation of Ewingella americana from mollusks. Curr. Microbiol. 31, 287-290. doi: 10.1007/BF00314581
Nedashkovskaya, O.I., Kim, S.B., Han, S.K., Lysenko, A.M., Rohde, M., Zhukova, N.V., et al. (2003). Mesonia algae gen. nov., sp. nov., a novel marine bacterium of the family Flavobacteriaceae isolated from the green alga Acrosiphonia sonderi (Kutz) Kornm. Int. J. Syst. Evol. Microbiol. 53, 1967-1971. doi: 10.1099/ijs.0.02626-0
Nedashkovskaya, O.I., Kim, S.B., Lee, M.S., Park, M.S., Lee, K.H., Lysenko, A.M., et al. (2005). Cyclobacterium amurskyense sp. nov., a novel marine bacterium isolated from sea water. Int. J. Syst. Evol. Microbiol. 55, 2391-2394. doi: 10.1099/ijs.0.63781-0
Nedashkovskaya, O.I., Suzuki, M., Kim, S.B., and Mikhailov, V.V. (2008). Kriegella aquimaris gen. nov., sp. nov., isolated from marine environments. Int. J. Syst. Evol. Microbiol. 58, 2624-2628. doi: 10.1099/ijs.0.65751-0
Nedashkovskaya, O.I., Suzuki, M., Lysenko, A.M., Snauwaert, C., Vancanneyt, M., Swings, J., et al. (2004). Cellulophaga pacifica sp. nov. Int. J. Syst. Evol. Microbiol. 54, 609-613. doi: 10.1099/ijs.0.02737-0
Ng, H.J., Lopez-Perez, M., Webb, H.K., Gomez, D., Sawabe, T., Ryan, J., et al. (2014). Marinobacter salarius sp. nov. and Marinobacter similis sp. nov., isolated from sea water. PLoS One 9, e106514. doi: 10.1371/journal.pone.0106514
On, Y.G., Oh, J.S., and Roh, D.H. (2019). Zhongshania marina sp. nov., isolated from deep-sea water. Int. J. Syst. Evol. Microbiol. 69, 542-546. doi: 10.1099/ijsem.0.003195
Pal, R., Bhasin, V.K., and Lal, R. (2006). Proposal to reclassify [Sphingomonas] xenophaga Stolz et al. 2000 and [Sphingomonas] taejonensis Lee et al. 2001 as Sphingobium xenophagum comb. nov. and Sphingopyxis taejonensis comb. nov., respectively. Int. J. Syst. Evol. Microbiol. 56, 667-670. doi: 10.1099/ijs.0.64161-0
Park, S., Choi, J., Park, J.M., and Yoon, J.H. (2018). Aestuariimonas insulae gen. nov., sp. nov., isolated from a tidal flat. Int. J. Syst. Evol. Microbiol. 68, 1365-1371. doi: 10.1099/ijsem.0.002684
Podosokorskaya, O.A., Merkel, A.Y., Heerden, E.V., Cason, E.D., Kopitsyn, D.S., Vasilieva, M., et al. (2017). Sporosalibacterium tautonense sp. nov., a thermotolerant, halophilic, hydrolytic bacterium isolated from a gold mine, and emended description of the genus Sporosalibacterium. Int. J. Syst. Evol. Microbiol. 67, 1457-1461. doi: 10.1099/ijsem.0.001737
Putnam, M.L., and Miller, M.L. (2007). Rhodococcus fascians in herbaceous perennials. Plant Dis. 91, 1064-1076. doi: 10.1094/ PDIS-91-9-1064
Qin, W., Heal, K.R., Ramdasi, R., Kobelt, J.N., Martens-Habbena, W., Bertagnolli, A.D., et al. (2017). Nitrosopumilus maritimus gen. nov., sp. nov., Nitrosopumilus cobalaminigenes sp. nov., Nitrosopumilus oxyclinae sp. nov., and Nitrosopumilus ureiphilus sp. nov., four marine ammonia-oxidizing archaea of the phylum Thaumarchaeota. Int. J. Syst. Evol. Microbiol. 67, 5067-5079. doi: 10.1099/ijsem.0…
Rainey, F.A., Klatte, S., Kroppenstedt, R.M., and Stackebrandt, E. (1995). Dietzia, new genus including Dietzia maris comb. nov., formerly Rhodococcus maris. Int. J. Syst. Bacteriol. 45, 32-36. doi: 10.1099/00207713-45-1-32
Ramírez-Quintero, J.D., and Chavarriaga-Restrepo, A. (2017). Raoultella planticola bacteremia of gastrointestinal origin. Iatreia 30, 67-71. doi: 10.17533/udea.iatreia.v30n1a06.
Romanenko, L.A., Tanaka, N., Svetashev, V.I., and Kalinovskaya, N.I. (2011). Pacificibacter maritimus gen. nov., sp. nov., isolated from shallow marine sediment. Int. J. Syst. Evol. Microbiol. 61, 1375-1381. doi: 10.1099/ijs.0.026047-0
Romanenko, L.A., Uchino, M., Mikhailov, V.V., Zhukova, N.V., and Uchimura, T. (2003). Marinomonas primoryensis sp. nov., a novel psychrophile isolated from coastal sea-ice in the Sea of Japan. Int. J. Syst. Evol. Microbiol. 53, 829-832. doi: 10.1099/ijs.0.02280-0
Ruvira, M.A., Lucena, T., Pujalte, M.J., Arahal, D.R., and Macián, M.C. (2013). Marinifilum flexuosum sp. nov., a new Bacteroidota isolated from coastal Mediterranean Sea water and emended description of the genus Marinifilum Na et al., 2009. Syst. Appl. Microbiol. 36, 155-159. doi: 10.1016/j.syapm.2012.12.003
Ryan, M.P., Pembroke, J.T., and Adley, C.C. (2007). Ralstonia pickettii in environmental biotechnology: potential and applications. J. Appl. Microbiol. 103, 754-764. doi: 10.1111/j.1365-2672.2007.03361.x
Satomi, M., Kimura, B., Hamada, T., Harayama, S., and Fujii, T. (2002). Phylogenetic study of the genus Oceanospirillum based on 16S rRNA and gyrB genes: emended description of the genus Oceanospirillum, description of Pseudospirillum gen. nov., Oceanobacter gen. nov. and Terasakiella gen. nov. and transfer of Oceanospirillum jannaschii and Pseudomonas stanieri to Marinobacterium as Marinobacteri…
Shimane, Y., Tsuruwaka, Y., Miyazaki, M., Mori, K., Minegishi, H., Echigo, A., et al. (2013). Salinisphaera japonica sp. nov., a moderately halophilic bacterium isolated from the surface of a deep-sea fish, Malacocottus gibber, and emended description of the genus Salinisphaera. Int. J. Syst. Evol. Microbiol. 63, 2180-2185. doi: 10.1099/ijs.0.047845-0
Shivaji, S., and Reddy, G.S. (2014). Phylogenetic analyses of the genus Glaciecola: emended description of the genus Glaciecola, transfer of Glaciecola mesophila, G. agarilytica, G. aquimarina, G. arctica, G. chathamensis, G. polaris and G. psychrophila to the genus Paraglaciecola gen. nov. as Paraglaciecola mesophila comb. nov., P. agarilytica comb. nov., P. aquimarina comb. nov., P. arctica com…
Shivaji, S., Gupta, P., Chaturvedi, P., Suresh, K., and Delille, D. (2005). Marinobacter maritimus sp. nov., a psychrotolerant strain isolated from sea water off the subantarctic Kerguelen islands. Int. J. Syst. Evol. Microbiol. 55, 1453-1456. doi: 10.1099/ijs.0.63478-0
Smith, L.D. (1970). Clostridium oceanicum, sp. n., a sporeforming anaerobe isolated from marine sediments. J. Bacteriol. 103, 811-813. doi: 10.1128/jb.103.3.811-813.1970
Song, J., Choi, A., Im, M., Joung, Y., Yoshizawa, S., Cho, J.C., et al. (2015). Aurantivirga profunda gen. nov., sp. nov., isolated from deep-seawater, a novel member of the family Flavobacteriaceae. Int. J. Syst. Evol. Microbiol. 65, 4850-4856. doi: 10.1099/ijsem.0.000662
Song, J., Joung, Y., Park, S., Cho, J.C., and Kogure, K. (2016). Rubrivirga profundi sp. nov., isolated from deep-sea water, and emended description of the genus Rubrivirga. Int. J. Syst. Evol. Microbiol. 66, 3253-3257. doi: 10.1099/ijsem.0.001182
Suzuki, M., Nishio, H., Asagoe, K., Kida, K., Suzuki, S., Matsui, M., et al. (2015). Genome sequence of a carbapenem-resistant strain of Ralstonia mannitolilytica. Genome Announc. 3, e00405-15. doi: 10.1128/genomea.00405-15
Takeuchi, M., and Yokota, A. (1992). Proposals of Sphingobacterium faecium sp. nov., Sphingobacterium piscium sp. nov., Sphingobacterium heparinum comb. nov., Sphingobacterium thalpophilum comb. nov. and two genospecies of the genus Sphingobacterium, and synonymy of Flavobacterium yabuuchiae and Sphingobacterium spiritivorum. J. Gen. Appl. Microbiol. 38, 465-482. doi: 10.2323/jgam.38.465
Takeuchi, M., Katayama, T., Yamagishi, T., Hanada, S., Tamaki, H., Kamagata, Y., et al. (2014). Methyloceanibacter caenitepidi gen. nov., sp. nov., a facultatively methylotrophic bacterium isolated from marine sediments near a hydrothermal vent. Int. J. Syst. Evol. Microbiol. 64, 462-468. doi: 10.1099/ijs.0.053397-0
Thierry, S., Macarie, H., Iizuka, T., Geißdörfer, W., Assih, E.A., Spanevello, M., et al. (2004). Pseudoxanthomonas mexicana sp. nov. and Pseudoxanthomonas japonensis sp. nov., isolated from diverse environments, and emended descriptions of the genus Pseudoxanthomonas Finkmann et al. 2000 and of its type species. Int. J. Syst. Evol. Microbiol. 54, 2245-2255. doi: 10.1099/ijs.0.02810-0
Tice, H., Mayilraj, S., Sims, D., Lapidus, A., Nolan, M., Lucas, S., et al. (2010). Complete genome sequence of Nakamurella multipartita type strain (Y-104T). Stand. Genomic Sci. 2, 168-175. doi: 10.4056/sigs.721316
Todar, K. (2008). Staphylococcus aureus and Staphylococcal disease. Todar’s Online Textbook of Bacteriology.
Urios, L., Agogué, H., Lesongeur, F., Stackebrandt, E., and Lebaron, P. (2006). Balneola vulgaris gen. nov., sp. nov., a member of the phylum Bacteroidota from the north-western Mediterranean Sea. Int. J. Syst. Evol. Microbiol. 56, 1883-1887. doi: 10.1099/ijs.0.64285-0
Urios, L., Intertaglia, L., Lesongeur, F., and Lebaron, P. (2008). Balneola alkaliphila sp. nov., a marine bacterium isolated from the Mediterranean Sea. Int. J. Syst. Evol. Microbiol. 58, 1288-1291. doi: 10.1099/ijs.0.65555-0
Van Trappen, S., Mergaert, J., and Swings, J. (2004). Loktanella salsilacus gen. nov., sp. nov., Loktanella fryxellensis sp. nov. and Loktanella vestfoldensis sp. nov., new members of the Rhodobacter group, isolated from microbial mats in Antarctic lakes. Int. J. Syst. Evol. Microbiol. 54, 1263-1269. doi: 10.1099/ijs.0.03006-0
Vanlaere, E., Baldwin, A., Gevers, D., Henry, D., De Brandt, E., LiPuma, J.J., et al. (2009). Taxon K, a complex within the Burkholderia cepacia complex, comprises at least two novel species, Burkholderia contaminans sp. nov. and Burkholderia lata sp. nov. Int. J. Syst. Evol. Microbiol. 59, 102-111. doi: 10.1099/ijs.0.001123-0
Vela, A.I., Fernandez, A., Sánchez-Porro, C., Sierra, E., Mendez, M., Arbelo, M., et al. (2007). Flavobacterium ceti sp. nov., isolated from beaked whales (Ziphius cavirostris). Int. J. Syst. Evol. Microbiol. 57, 2604-2608. doi: 10.1099/ijs.0.65154-0
Ventosa, A., Marquez, M.C., Ruiz-Berraquero, F., and Kocur, M. (1990). Salinicoccus roseus gen. nov., sp. nov., a new moderately halophilic Gram-positive coccus. Syst. Appl. Microbiol. 13, 29-33. doi: 10.1016/S0723-2020(11)80177-3
Wang, J.S., Peng, L.H., Guo, X.P., Yoshida, A., Osatomi, K., Li, Y.F., et al. (2019). Complete genome of Pseudoalteromonas atlantica ECSMB14104, a Gammaproteobacterium inducing mussel settlement. Mar. Genomics 46, 54-57. doi: 10.1016/j.margen.2018.11.005
Wang, Z.J., Liu, Q.Q., Zhao, L.H., Du, Z.J., and Chen, G.J. (2015). Bradymonas sediminis gen. nov., sp. nov., isolated from coastal sediment, and description of Bradymonadaceae fam. nov. and Bradymonadales ord. nov. Int. J. Syst. Evol. Microbiol. 65, 1542-1549. doi: 10.1099/ijs.0.000135
Watanabe, M., Kojima, H., and Fukui, M. (2018). Complete genome sequence of Marinifilaceae bacterium strain SPP2, isolated from the Antarctic marine sediment. Mar. Genomics 39, 1-2. doi: 10.1016/j.margen.2017.06.006
Won, S.M., Park, S., Park, J.M., Kim, B.C., and Yoon, J.H. (2015). Pseudohalocynthiibacter aestuariivivens gen. nov., sp. nov., isolated from a tidal flat. Int. J. Syst. Evol. Microbiol. 65, 1509-1514. doi: 0.1099/ijs.0.000128
Woo, P.C., Teng, J.L., Leung, K.W., Lau, S.K., Wong, M.K., and Yuen, K.Y. (2004). Bacteremia in a patient with colonic carcinoma caused by a novel Sedimentibacter species: Sedimentibacter hongkongensis sp. nov. Diagn. Microbiol. Infect. Dis. 50, 81-87. doi: 10.1016/j.diagmicrobio.2004.05.005
Xu, X.W., Wu, Y.H., Zhou, Z., Wang, C.S., Zhou, Y.G., Zhang, H.B., et al. (2007). Halomonas saccharevitans sp. nov., Halomonas arcis sp. nov. and Halomonas subterranea sp. nov., halophilic bacteria isolated from hypersaline environments of China. Int. J. Syst. Evol. Microbiol. 57, 1619-1624. doi: 10.1099/ijs.0.65022-0
Yakimov, M.M., Giuliano, L., Denaro, R., Crisafi, E., Chernikova, T.N., and Abraham, W.R. (2004). Thalassolituus oleivorans gen. nov., sp. nov., a novel marine bacterium that obligately utilizes hydrocarbons. Int. J. Syst. Evol. Microbiol. 54, 141-148. doi: 10.1099/ijs.0.02424-0
Yamada, K., Fukuda, W., Kondo, Y., Miyoshi, Y., Atomi, H., and Imanaka, T. (2011). Constrictibacter antarcticus gen. nov., sp. nov., a cryptoendolithic micro-organism from Antarctic white rock. Int. J. Syst. Evol. Microbiol. 61, 1973-1980. doi: 10.1099/ijs.0.026625-0
Yassin, A.F. (2007). Corynebacterium ureicelerivorans sp. nov., a lipophilic bacterium isolated from blood culture. Int. J. Syst. Evol. Microbiol. 57, 1200-1203. doi: 10.1099/ijs.0.64832-0
Yoon, J., Matsuo, Y., Kasai, H., and Yokota, A. (2012). Portibacter lacus gen. nov., sp. nov., a new member of the family Saprospiraceae isolated from a saline lake. J. Gen. Appl. Microbiol. 58, 191-197. doi: 10.2323/jgam.58.191
Yoon, J.H., Kang, C.H., Jung, Y.T., and Kang, S.J. (2013). Bizionia hallyeonensis sp. nov., isolated from seawater in an oyster farm. Int. J. Syst. Evol. Microbiol. 63, 685-690. doi: 10.1099/ijs.0.040741-0
Zhang, X.L., Qi, M., Li, Q.H., Cui, Z.D., and Yang, Q. (2021). Maricaulis alexandrii sp. nov., a novel active bioflocculants-bearing and dimorphic prosthecate bacterium isolated from marine phycosphere. Antonie Van Leeuwenhoek 114, 1195-1203. doi: 10.1007/s10482-021-01588-6
Zhang, X.Y., Zhang, Y.J., Yu, Y., Li, H.J., Gao, Z.M., Chen, X.L., et al. (2010). Neptunomonas antarctica sp. nov., isolated from marine sediment. Int. J. Syst. Evol. Microbiol. 60, 1958-1961. doi: 10.1099/ijs.0.017756-0

## Sheet: Supplementary Table 3
Supplementary Table 3 The taxonomic characteristics of OTUs shared among the twenty-six samples in venn diagram
Kingdom	Phylum	Class	Order	Family	Genus	Species	OTU	Abundant
Bacteria	Bacteroidota	Flavobacteriia	Flavobacteriales	Flavobacteriaceae	Arenibacter	Arenibacter sp.	OTU5222	A
Bacteria	Gemmatimonadota	Gemmatimonadetes	Gemmatimonadales	Gemmatimonadaceae	unclassified	unclassified	OTU3103	I
Bacteria	Myxococcota	Polyangia	Polyangiales	Sandaracinaceae	unclassified	unclassified	OTU2642	A
Bacteria	Pseudomonadota	Alphaproteobacteria	Hyphomicrobiales	Hyphomicrobiaceae	Methyloceanibacter	Methyloceanibacter sp.	OTU1251	I
Bacteria	Pseudomonadota	Alphaproteobacteria	Hyphomicrobiales	Rhizobiaceae	Hoeflea	Hoeflea sp.	OTU1220	A
Bacteria	Pseudomonadota	Alphaproteobacteria	Kiloniellales	Kiloniellaceae	unclassified	unclassified	OTU256	I
Bacteria	Pseudomonadota	Alphaproteobacteria	Sphingomonadales	Sphingomonadaceae	Sphingorhabdus	Sphingorhabdus sp.	OTU3094	A
Bacteria	Pseudomonadota	Gammaproteobacteria	Alteromonadales	Marinobacteraceae	Marinobacter	Marinobacter maritimus	OTU5100	A
Bacteria	Pseudomonadota	Gammaproteobacteria	Chromatiales	Woeseiaceae	Woeseia	Woeseia sp.	OTU1273	I
Bacteria	Pseudomonadota	Gammaproteobacteria	Oceanospirillales	Halomonadaceae	Halomonas	Halomonas sp.	OTU1619	A
Bacteria	Pseudomonadota	Gammaproteobacteria	Pseudomonadales	Pseudomonadaceae	Pseudomonas	Pseudomonas sp.	OTU3938	A
Bacteria	unclassified	unclassified	unclassified	unclassified	unclassified	unclassified	OTU1089	I
A: Abundant OTU with relative DNA reads ≥1% in one sample, I: Intermediately abundant OTU with relative DNA reads between 0.01% and 1%.

## Sheet: Supplementary Table 4
Supplementary Table 4 The taxonomic characteristics of OTUs shared among the five sea areas in venn diagram
Kingdom	Phylum	Class	Order	Family	Genus	Species	OTU	Abundant
Bacteria	Acidobacteriota	unclassified	unclassified	unclassified	unclassified	unclassified	OTU1864	I
Bacteria	Acidobacteriota	unclassified	unclassified	unclassified	unclassified	unclassified	OTU1936	I
Bacteria	Acidobacteriota	unclassified	unclassified	unclassified	unclassified	unclassified	OTU2744	I
Bacteria	Acidobacteriota	unclassified	unclassified	unclassified	unclassified	unclassified	OTU3035	I
Bacteria	Acidobacteriota	unclassified	unclassified	unclassified	unclassified	unclassified	OTU3135	I
Bacteria	Acidobacteriota	unclassified	unclassified	unclassified	unclassified	unclassified	OTU3155	I
Bacteria	Acidobacteriota	unclassified	unclassified	unclassified	unclassified	unclassified	OTU5197	I
Bacteria	Acidobacteriota	Vicinamibacteria	unclassified	unclassified	unclassified	unclassified	OTU2762	I
Bacteria	Acidobacteriota	Vicinamibacteria	unclassified	unclassified	unclassified	unclassified	OTU3018	I
Bacteria	Acidobacteriota	Vicinamibacteria	unclassified	unclassified	unclassified	unclassified	OTU3101	I
Bacteria	Acidobacteriota	Vicinamibacteria	Vicinamibacterales	unclassified	unclassified	unclassified	OTU3988	R
Bacteria	Actinomycetota	Actinomycetes	Acidimicrobiales	Acidimicrobiaceae	Ilumatobacter	Ilumatobacter sp.	OTU2080	I
Bacteria	Actinomycetota	Actinomycetes	Acidimicrobiales	Acidimicrobiaceae	Ilumatobacter	Ilumatobacter sp.	OTU3093	A
Bacteria	Actinomycetota	Actinomycetes	Actinomarinales	unclassified	unclassified	unclassified	OTU89	I
Bacteria	Actinomycetota	Actinomycetes	Micrococcales	Microbacteriaceae	Galbitalea	Galbitalea sp.	OTU5041	I
Bacteria	Actinomycetota	Actinomycetes	Micrococcales	Microbacteriaceae	unclassified	unclassified	OTU2192	I
Bacteria	Actinomycetota	Actinomycetes	Micrococcales	Microbacteriaceae	unclassified	unclassified	OTU3414	I
Bacteria	Actinomycetota	Actinomycetes	Micrococcales	Micrococcaceae	Arthrobacter	Arthrobacter sp.	OTU853	I
Bacteria	Actinomycetota	Actinomycetes	Mycobacteriales	Dietziaceae	Dietzia	Dietzia maris	OTU3837	I
Bacteria	Actinomycetota	Actinomycetes	Mycobacteriales	Nocardiaceae	Rhodococcus	Rhodococcus erythropolis	OTU1914	I
Bacteria	Actinomycetota	Actinomycetes	Propionibacteriales	Nocardioidaceae	Nocardioides	Nocardioides salarius	OTU3820	I
Bacteria	Actinomycetota	Actinomycetes	unclassified	unclassified	unclassified	unclassified	OTU2152	I
Bacteria	Actinomycetota	Actinomycetes	unclassified	unclassified	unclassified	unclassified	OTU3159	I
Bacteria	Actinomycetota	Actinomycetes	unclassified	unclassified	unclassified	unclassified	OTU4217	R
Bacteria	Actinomycetota	Thermoleophilia	Solirubrobacterales	unclassified	unclassified	unclassified	OTU3153	I
Bacteria	Actinomycetota	Thermoleophilia	unclassified	unclassified	unclassified	unclassified	OTU880	I
Bacteria	Bacteroidota	Sphingobacteriia	Sphingobacteriales	Chitinophagaceae	Balneola	Balneola sp.	OTU4378	I
Bacteria	Bacteroidota	Sphingobacteriia	Sphingobacteriales	Chitinophagaceae	Balneola	Balneola sp.	OTU4721	A
Bacteria	Bacteroidota	Cytophagia	Cytophagales	Cyclobacteriaceae	Algoriphagus	Algoriphagus antarcticus	OTU2942	A
Bacteria	Bacteroidota	Cytophagia	Cytophagales	Cyclobacteriaceae	Algoriphagus	Algoriphagus antarcticus	OTU3516	I
Bacteria	Bacteroidota	Cytophagia	Cytophagales	Cyclobacteriaceae	Algoriphagus	Algoriphagus sp.	OTU3980	I
Bacteria	Bacteroidota	Cytophagia	Cytophagales	Cyclobacteriaceae	Cyclobacterium	Cyclobacterium amurskyense	OTU4665	I
Bacteria	Bacteroidota	Cytophagia	Cytophagales	Cyclobacteriaceae	unclassified	unclassified	OTU5308	I
Bacteria	Bacteroidota	Flavobacteriia	Flavobacteriales	Cryomorphaceae	Brumimicrobium	Brumimicrobium sp.	OTU4651	A
Bacteria	Bacteroidota	Flavobacteriia	Flavobacteriales	Flavobacteriaceae	Aequorivita	Aequorivita antarctica	OTU5094	I
Bacteria	Bacteroidota	Flavobacteriia	Flavobacteriales	Flavobacteriaceae	Aequorivita	Aequorivita sp.	OTU4412	A
Bacteria	Bacteroidota	Flavobacteriia	Flavobacteriales	Flavobacteriaceae	Aquibacter	Aquibacter sp.	OTU4156	I
Bacteria	Bacteroidota	Flavobacteriia	Flavobacteriales	Flavobacteriaceae	Aquibacter	Aquibacter sp.	OTU5316	I
Bacteria	Bacteroidota	Flavobacteriia	Flavobacteriales	Flavobacteriaceae	Arcticiflavibacter	Arcticiflavibacter sp.	OTU3573	I
Bacteria	Bacteroidota	Flavobacteriia	Flavobacteriales	Flavobacteriaceae	Arenibacter	Arenibacter sp.	OTU4711	I
Bacteria	Bacteroidota	Flavobacteriia	Flavobacteriales	Flavobacteriaceae	Arenibacter	Arenibacter sp.	OTU5222	A
Bacteria	Bacteroidota	Flavobacteriia	Flavobacteriales	Flavobacteriaceae	Bizionia	Bizionia hallyeonensis	OTU4662	I
Bacteria	Bacteroidota	Flavobacteriia	Flavobacteriales	Flavobacteriaceae	Flavobacterium	Flavobacterium sp.	OTU4972	A
Bacteria	Bacteroidota	Flavobacteriia	Flavobacteriales	Flavobacteriaceae	Gaetbulibacter	Gaetbulibacter sp.	OTU1020	I
Bacteria	Bacteroidota	Flavobacteriia	Flavobacteriales	Flavobacteriaceae	Gelidibacter	Gelidibacter sp.	OTU2069	I
Bacteria	Bacteroidota	Flavobacteriia	Flavobacteriales	Flavobacteriaceae	Gillisia	Gillisia sp.	OTU3224	A
Bacteria	Bacteroidota	Flavobacteriia	Flavobacteriales	Flavobacteriaceae	Lutimonas	Lutimonas sp.	OTU2810	A
Bacteria	Bacteroidota	Flavobacteriia	Flavobacteriales	Flavobacteriaceae	Lutimonas	Lutimonas sp.	OTU2847	I
Bacteria	Bacteroidota	Flavobacteriia	Flavobacteriales	Flavobacteriaceae	Maribacter	Maribacter sp.	OTU1895	A
Bacteria	Bacteroidota	Flavobacteriia	Flavobacteriales	Flavobacteriaceae	Maribacter	Maribacter sp.	OTU3958	I
Bacteria	Bacteroidota	Flavobacteriia	Flavobacteriales	Flavobacteriaceae	Mesonia	Mesonia algae	OTU4209	I
Bacteria	Bacteroidota	Flavobacteriia	Flavobacteriales	Flavobacteriaceae	Salegentibacter	Salegentibacter sp.	OTU3106	A
Bacteria	Bacteroidota	Flavobacteriia	Flavobacteriales	Flavobacteriaceae	Spongiimicrobium	Spongiimicrobium sp.	OTU4128	A
Bacteria	Bacteroidota	Flavobacteriia	Flavobacteriales	Flavobacteriaceae	unclassified	unclassified	OTU2290	A
Bacteria	Bacteroidota	Flavobacteriia	Flavobacteriales	Flavobacteriaceae	unclassified	unclassified	OTU3265	A
Bacteria	Bacteroidota	Flavobacteriia	Flavobacteriales	Flavobacteriaceae	unclassified	unclassified	OTU4071	I
Bacteria	Bacteroidota	Flavobacteriia	Flavobacteriales	Flavobacteriaceae	unclassified	unclassified	OTU5075	I
Bacteria	Bacteroidota	Flavobacteriia	Flavobacteriales	Flavobacteriaceae	Winogradskyella	Winogradskyella sp.	OTU2187	A
Bacteria	Chloroflexota	Anaerolineae	Anaerolineales	Anaerolineaceae	unclassified	unclassified	OTU1186	R
Bacteria	Chloroflexota	Anaerolineae	Anaerolineales	Anaerolineaceae	unclassified	unclassified	OTU282	R
Bacteria	Chloroflexota	Dehalococcoidia	unclassified	unclassified	unclassified	unclassified	OTU3098	I
Bacteria	Chloroflexota	Dehalococcoidia	unclassified	unclassified	unclassified	unclassified	OTU625	I
Bacteria	Chloroflexota	unclassified	unclassified	unclassified	unclassified	unclassified	OTU1644	I
Bacteria	Chloroflexota	unclassified	unclassified	unclassified	unclassified	unclassified	OTU4783	I
Bacteria	Cyanobacteria	Cyanophyceae	Chroococcales	unclassified	unclassified	unclassified	OTU1070	A
Bacteria	Cyanobacteria	Cyanophyceae	Chroococcales	unclassified	unclassified	unclassified	OTU5276	I
Bacteria	Gemmatimonadota	Gemmatimonadetes	Gemmatimonadales	Gemmatimonadaceae	unclassified	unclassified	OTU3103	I
Bacteria	Gemmatimonadota	unclassified	unclassified	unclassified	unclassified	unclassified	OTU2950	I
Bacteria	Gemmatimonadota	unclassified	unclassified	unclassified	unclassified	unclassified	OTU3109	I
Bacteria	Gemmatimonadota	unclassified	unclassified	unclassified	unclassified	unclassified	OTU5078	I
Bacteria	Gemmatimonadota	unclassified	unclassified	unclassified	unclassified	unclassified	OTU5105	I
Bacteria	Latescibacterota	unclassified	unclassified	unclassified	unclassified	unclassified	OTU1737	I
Bacteria	Latescibacterota	unclassified	unclassified	unclassified	unclassified	unclassified	OTU4750	I
Bacteria	Myxococcota	Polyangia	Polyangiales	Sandaracinaceae	unclassified	unclassified	OTU2642	A
Bacteria	Nitrospinota	Nitrospinia	Nitrospinales	Nitrospinaceae	Nitrospina	Nitrospina sp.	OTU1743	I
Bacteria	Nitrospinota	Nitrospinia	Nitrospinales	Nitrospiraceae	Nitrospina	Nitrospina sp.	OTU3998	I
Bacteria	Planctomycetota	Phycisphaerae	Phycisphaerales	Phycisphaeraceae	unclassified	unclassified	OTU128	I
Bacteria	Planctomycetota	Phycisphaerae	Phycisphaerales	Phycisphaeraceae	unclassified	unclassified	OTU3424	I
Bacteria	Planctomycetota	Phycisphaerae	Phycisphaerales	Phycisphaeraceae	unclassified	unclassified	OTU4808	I
Bacteria	Planctomycetota	Phycisphaerae	Phycisphaerales	Phycisphaeraceae	unclassified	unclassified	OTU4839	I
Bacteria	Planctomycetota	Phycisphaerae	Phycisphaerales	Phycisphaeraceae	unclassified	unclassified	OTU4930	I
Bacteria	Planctomycetota	Phycisphaerae	Phycisphaerales	Phycisphaeraceae	unclassified	unclassified	OTU866	I
Bacteria	Planctomycetota	Phycisphaerae	unclassified	unclassified	unclassified	unclassified	OTU5135	I
Bacteria	Planctomycetota	Planctomycetacia	Pirellulales	Pirellulaceae	Rhodopirellula	Rhodopirellula sp.	OTU272	I
Bacteria	Planctomycetota	Planctomycetacia	Pirellulales	Pirellulaceae	Rhodopirellula	Rhodopirellula sp.	OTU3127	I
Bacteria	Planctomycetota	Planctomycetacia	Pirellulales	Pirellulaceae	Rhodopirellula	Roseimaritima sp.	OTU2040	A
Bacteria	Planctomycetota	Planctomycetacia	Planctomycetales	Planctomycetaceae	unclassified	unclassified	OTU3099	I
Bacteria	Planctomycetota	Planctomycetacia	Planctomycetales	Planctomycetaceae	unclassified	unclassified	OTU3126	I
Bacteria	Planctomycetota	Planctomycetacia	Planctomycetales	Planctomycetaceae	unclassified	unclassified	OTU3128	I
Bacteria	Planctomycetota	Planctomycetacia	Planctomycetales	Planctomycetaceae	unclassified	unclassified	OTU3132	R
Bacteria	Planctomycetota	Planctomycetacia	Planctomycetales	Planctomycetaceae	unclassified	unclassified	OTU3178	I
Bacteria	Planctomycetota	Planctomycetacia	Planctomycetales	Planctomycetaceae	unclassified	unclassified	OTU3975	I
Bacteria	Planctomycetota	Planctomycetacia	Planctomycetales	Planctomycetaceae	unclassified	unclassified	OTU650	I
Bacteria	Planctomycetota	Planctomycetacia	Planctomycetales	unclassified	unclassified	unclassified	OTU1785	I
Bacteria	Planctomycetota	Planctomycetacia	Planctomycetales	unclassified	unclassified	unclassified	OTU3030	R
Bacteria	Planctomycetota	Planctomycetacia	Planctomycetales	unclassified	unclassified	unclassified	OTU3082	R
Bacteria	Planctomycetota	Planctomycetacia	Planctomycetales	unclassified	unclassified	unclassified	OTU3119	I
Bacteria	Planctomycetota	Planctomycetacia	Planctomycetales	unclassified	unclassified	unclassified	OTU3269	R
Bacteria	Planctomycetota	Planctomycetacia	Planctomycetales	unclassified	unclassified	unclassified	OTU3271	I
Bacteria	Planctomycetota	Planctomycetacia	Planctomycetales	unclassified	unclassified	unclassified	OTU4798	I
Bacteria	Planctomycetota	Planctomycetacia	Planctomycetales	unclassified	unclassified	unclassified	OTU4921	I
Bacteria	Planctomycetota	Planctomycetacia	Planctomycetales	unclassified	unclassified	unclassified	OTU4989	I
Bacteria	Planctomycetota	unclassified	unclassified	unclassified	unclassified	unclassified	OTU4235	I
Bacteria	Pseudomonadota	Alphaproteobacteria	Hyphomicrobiales	Devosiaceae	Devosia	Devosia sp.	OTU4333	I
Bacteria	Pseudomonadota	Alphaproteobacteria	Hyphomicrobiales	Hyphomicrobiaceae	Methyloceanibacter	Methyloceanibacter sp.	OTU1251	I
Bacteria	Pseudomonadota	Alphaproteobacteria	Hyphomicrobiales	Hyphomicrobiaceae	unclassified	unclassified	OTU1214	I
Bacteria	Pseudomonadota	Alphaproteobacteria	Hyphomicrobiales	Hyphomicrobiaceae	unclassified	unclassified	OTU472	I
Bacteria	Pseudomonadota	Alphaproteobacteria	Hyphomicrobiales	Hyphomonadaceae	Hyphomonas	Hyphomonas sp.	OTU3563	I
Bacteria	Pseudomonadota	Alphaproteobacteria	Hyphomicrobiales	Phyllobacteriaceae	Oricola	Oricola sp.	OTU1556	I
Bacteria	Pseudomonadota	Alphaproteobacteria	Hyphomicrobiales	Rhizobiaceae	Hoeflea	Hoeflea sp.	OTU1220	A
Bacteria	Pseudomonadota	Alphaproteobacteria	Kiloniellales	Kiloniellaceae	unclassified	unclassified	OTU256	I
Bacteria	Pseudomonadota	Alphaproteobacteria	Parvibaculales	Parvibaculaceae	Parvibaculum	Parvibaculum sp.	OTU4688	I
Bacteria	Pseudomonadota	Alphaproteobacteria	Rhizobiales	Cohaesibacteraceae	Cohaesibacter	Cohaesibacter sp.	OTU2517	I
Bacteria	Pseudomonadota	Alphaproteobacteria	Rhizobiales	Hyphomicrobiaceae	Filomicrobium	Filomicrobium sp.	OTU254	I
Bacteria	Pseudomonadota	Alphaproteobacteria	Rhodobacterales	Paracoccaceae	Halocynthiibacter	Halocynthiibacter arcticus	OTU3522	I
Bacteria	Pseudomonadota	Alphaproteobacteria	Rhodobacterales	Paracoccaceae	Limibaculum	Limibaculum sp.	OTU2545	I
Bacteria	Pseudomonadota	Alphaproteobacteria	Rhodobacterales	Paracoccaceae	Loktanella	Loktanella salsilacus	OTU4565	I
Bacteria	Pseudomonadota	Alphaproteobacteria	Rhodobacterales	Paracoccaceae	Octadecabacter	Octadecabacter arcticus	OTU5326	A
Bacteria	Pseudomonadota	Alphaproteobacteria	Rhodobacterales	Paracoccaceae	Roseovarius	Roseovarius sp.	OTU3297	A
Bacteria	Pseudomonadota	Alphaproteobacteria	Rhodobacterales	Paracoccaceae	Roseovarius	Roseovarius sp.	OTU3555	A
Bacteria	Pseudomonadota	Alphaproteobacteria	Rhodobacterales	Paracoccaceae	Roseovarius	Roseovarius sp.	OTU4234	I
Bacteria	Pseudomonadota	Alphaproteobacteria	Rhodobacterales	Paracoccaceae	unclassified	unclassified	OTU2359	A
Bacteria	Pseudomonadota	Alphaproteobacteria	Rhodobacterales	Paracoccaceae	unclassified	unclassified	OTU3283	A
Bacteria	Pseudomonadota	Alphaproteobacteria	Rhodobacterales	Paracoccaceae	unclassified	unclassified	OTU3501	I
Bacteria	Pseudomonadota	Alphaproteobacteria	Rhodobacterales	Paracoccaceae	unclassified	unclassified	OTU4607	A
Bacteria	Pseudomonadota	Alphaproteobacteria	Rhodobacterales	Paracoccaceae	unclassified	unclassified	OTU4827	A
Bacteria	Pseudomonadota	Alphaproteobacteria	Sneathiellales	Sneathiellaceae	Sneathiella	Sneathiella sp.	OTU963	A
Bacteria	Pseudomonadota	Alphaproteobacteria	Sphingomonadales	Sphingomonadaceae	Parasphingopyxis	Parasphingopyxis sp.	OTU5325	I
Bacteria	Pseudomonadota	Alphaproteobacteria	Sphingomonadales	Sphingomonadaceae	Sphingorhabdus	Sphingorhabdus sp.	OTU3094	A
Bacteria	Pseudomonadota	Alphaproteobacteria	Sphingomonadales	Sphingomonadaceae	Sphingorhabdus	Sphingorhabdus sp.	OTU4404	I
Bacteria	Pseudomonadota	Alphaproteobacteria	Sphingomonadales	Sphingomonadaceae	unclassified	unclassified	OTU5033	A
Bacteria	Pseudomonadota	Betaproteobacteria	Nitrosomonadales	Nitrosomonadaceae	unclassified	unclassified	OTU1842	I
Bacteria	Pseudomonadota	Desulfobacterota	Bradymonadales	Bradymonadaceae	Bradymonas	Bradymonas sediminis	OTU2550	A
Bacteria	Pseudomonadota	Desulfobacterota	Desulfuromonadales	Geobacteraceae	Geopsychrobacter	Geopsychrobacter sp.	OTU1858	I
Bacteria	Pseudomonadota	Desulfobacterota	unclassified	unclassified	unclassified	unclassified	OTU1740	I
Bacteria	Pseudomonadota	Gammaproteobacteria	Alteromonadales	Alteromonadaceae	Paraglaciecola	Paraglaciecola arctica	OTU2333	A
Bacteria	Pseudomonadota	Gammaproteobacteria	Alteromonadales	Colwelliaceae	Colwellia	Colwellia sp.	OTU3377	I
Bacteria	Pseudomonadota	Gammaproteobacteria	Alteromonadales	Idiomarinaceae	Idiomarina	Idiomarina sp.	OTU3057	I
Bacteria	Pseudomonadota	Gammaproteobacteria	Alteromonadales	Marinobacteraceae	Marinobacter	Marinobacter maritimus	OTU5100	A
Bacteria	Pseudomonadota	Gammaproteobacteria	Alteromonadales	Pseudoalteromonadaceae	Pseudoalteromonas	Pseudoalteromonas sp.	OTU3011	A
Bacteria	Pseudomonadota	Gammaproteobacteria	Alteromonadales	Shewanellaceae	Shewanella	Shewanella frigidimarina	OTU3089	A
Bacteria	Pseudomonadota	Gammaproteobacteria	Beggiatoales	Piscirickettsiaceae	Methylophaga	Methylophaga sp.	OTU3776	A
Bacteria	Pseudomonadota	Gammaproteobacteria	Cellvibrionales	Cellvibrionaceae	Gilvimarinus	Gilvimarinus sp.	OTU3067	I
Bacteria	Pseudomonadota	Gammaproteobacteria	Cellvibrionales	Halieaceae	Haliea	Haliea sp.	OTU2947	I
Bacteria	Pseudomonadota	Gammaproteobacteria	Cellvibrionales	Halieaceae	Halioglobus	Halioglobus sp.	OTU4690	I
Bacteria	Pseudomonadota	Gammaproteobacteria	Cellvibrionales	Halieaceae	Halioglobus	Halioglobus sp.	OTU5208	I
Bacteria	Pseudomonadota	Gammaproteobacteria	Cellvibrionales	Halieaceae	unclassified	unclassified	OTU4285	A
Bacteria	Pseudomonadota	Gammaproteobacteria	Cellvibrionales	Halieaceae	unclassified	unclassified	OTU4660	I
Bacteria	Pseudomonadota	Gammaproteobacteria	Cellvibrionales	Porticoccaceae	Porticoccus	Porticoccus sp.	OTU4629	I
Bacteria	Pseudomonadota	Gammaproteobacteria	Cellvibrionales	Spongiibacteraceae	Zhongshania	Zhongshania marina	OTU5329	I
Bacteria	Pseudomonadota	Gammaproteobacteria	Chromatiales	Woeseiaceae	Woeseia	Woeseia sp.	OTU1175	I
Bacteria	Pseudomonadota	Gammaproteobacteria	Chromatiales	Woeseiaceae	Woeseia	Woeseia sp.	OTU1273	I
Bacteria	Pseudomonadota	Gammaproteobacteria	Chromatiales	Woeseiaceae	Woeseia	Woeseia sp.	OTU2900	I
Bacteria	Pseudomonadota	Gammaproteobacteria	Chromatiales	Woeseiaceae	Woeseia	Woeseia sp.	OTU3206	I
Bacteria	Pseudomonadota	Gammaproteobacteria	Chromatiales	Woeseiaceae	Woeseia	Woeseia sp.	OTU3211	I
Bacteria	Pseudomonadota	Gammaproteobacteria	Legionellales	Coxiellaceae	Coxiella	Coxiella sp.	OTU3170	I
Bacteria	Pseudomonadota	Gammaproteobacteria	Legionellales	Coxiellaceae	Coxiella	Coxiella sp.	OTU415	I
Bacteria	Pseudomonadota	Gammaproteobacteria	Methylococcales	Cycloclasticaceae	Cycloclasticus	Cycloclasticus sp.	OTU4589	A
Bacteria	Pseudomonadota	Gammaproteobacteria	Nitrosococcales	Methylophagaceae	unclassified	unclassified	OTU2167	A
Bacteria	Pseudomonadota	Gammaproteobacteria	Nitrosococcales	Nitrosococcaceae	unclassified	unclassified	OTU3125	I
Bacteria	Pseudomonadota	Gammaproteobacteria	Nitrosomonadales	Nitrosomonadaceae	Nitrosomonas	Nitrosomonas sp.	OTU3526	I
Bacteria	Pseudomonadota	Gammaproteobacteria	Oceanospirillales	Alcanivoracaceae	Alcanivorax	Alcanivorax sp.	OTU4221	A
Bacteria	Pseudomonadota	Gammaproteobacteria	Oceanospirillales	Alcanivoracaceae	Alcanivorax	Alcanivorax sp.	OTU4392	A
Bacteria	Pseudomonadota	Gammaproteobacteria	Oceanospirillales	Alcanivoracaceae	Alcanivorax	Alcanivorax venustensis	OTU5193	A
Bacteria	Pseudomonadota	Gammaproteobacteria	Oceanospirillales	Halomonadaceae	Halomonas	Halomonas sp.	OTU1619	A
Bacteria	Pseudomonadota	Gammaproteobacteria	Oceanospirillales	Kangiellaceae	unclassified	unclassified	OTU4606	I
Bacteria	Pseudomonadota	Gammaproteobacteria	Oceanospirillales	Nitrincolaceae	Motiliproteus	Motiliproteus sp.	OTU1601	I
Bacteria	Pseudomonadota	Gammaproteobacteria	Oceanospirillales	Oceanospirillaceae	Marinomonas	Marinomonas primoryensis	OTU5191	A
Bacteria	Pseudomonadota	Gammaproteobacteria	Oceanospirillales	Oceanospirillaceae	Oleispira	Oleispira sp.	OTU1331	I
Bacteria	Pseudomonadota	Gammaproteobacteria	Oceanospirillales	Oceanospirillaceae	Thalassolituus	Thalassolituus sp.	OTU3870	A
Bacteria	Pseudomonadota	Gammaproteobacteria	Oceanospirillales	Oleiphilaceae	Oleiphilus	Oleiphilus sp.	OTU1125	A
Bacteria	Pseudomonadota	Gammaproteobacteria	Oceanospirillales	Pseudohongiellaceae	Pseudohongiella	Pseudohongiella sp.	OTU4622	A
Bacteria	Pseudomonadota	Gammaproteobacteria	Pseudomonadales	Moraxellaceae	Acinetobacter	Acinetobacter sp.	OTU1164	I
Bacteria	Pseudomonadota	Gammaproteobacteria	Pseudomonadales	Moraxellaceae	Paraperlucidibaca	Paraperlucidibaca sp.	OTU428	I
Bacteria	Pseudomonadota	Gammaproteobacteria	Pseudomonadales	Moraxellaceae	Psychrobacter	Psychrobacter faecalis	OTU4455	A
Bacteria	Pseudomonadota	Gammaproteobacteria	Pseudomonadales	Moraxellaceae	Psychrobacter	Psychrobacter nivimaris	OTU4038	A
Bacteria	Pseudomonadota	Gammaproteobacteria	Pseudomonadales	Moraxellaceae	Psychrobacter	Psychrobacter sp.	OTU2667	A
Bacteria	Pseudomonadota	Gammaproteobacteria	Pseudomonadales	Pseudomonadaceae	Pseudomonas	Pseudomonas azotoformans	OTU391	I
Bacteria	Pseudomonadota	Gammaproteobacteria	Pseudomonadales	Pseudomonadaceae	Pseudomonas	Pseudomonas sp.	OTU2148	A
Bacteria	Pseudomonadota	Gammaproteobacteria	Pseudomonadales	Pseudomonadaceae	Pseudomonas	Pseudomonas sp.	OTU3219	A
Bacteria	Pseudomonadota	Gammaproteobacteria	Pseudomonadales	Pseudomonadaceae	Pseudomonas	Pseudomonas sp.	OTU3938	A
Bacteria	Pseudomonadota	Gammaproteobacteria	unclassified	unclassified	unclassified	unclassified	OTU1250	I
Bacteria	Pseudomonadota	Gammaproteobacteria	unclassified	unclassified	unclassified	unclassified	OTU1357	I
Bacteria	Pseudomonadota	Gammaproteobacteria	unclassified	unclassified	unclassified	unclassified	OTU1610	I
Bacteria	Pseudomonadota	Gammaproteobacteria	unclassified	unclassified	unclassified	unclassified	OTU1748	I
Bacteria	Pseudomonadota	Gammaproteobacteria	unclassified	unclassified	unclassified	unclassified	OTU2443	I
Bacteria	Pseudomonadota	Gammaproteobacteria	unclassified	unclassified	unclassified	unclassified	OTU2647	I
Bacteria	Pseudomonadota	Gammaproteobacteria	unclassified	unclassified	unclassified	unclassified	OTU3684	I
Bacteria	Pseudomonadota	Gammaproteobacteria	unclassified	unclassified	unclassified	unclassified	OTU4057	R
Bacteria	Pseudomonadota	Gammaproteobacteria	unclassified	unclassified	unclassified	unclassified	OTU4187	I
Bacteria	Pseudomonadota	Gammaproteobacteria	unclassified	unclassified	unclassified	unclassified	OTU4716	I
Bacteria	Pseudomonadota	Gammaproteobacteria	unclassified	unclassified	unclassified	unclassified	OTU5192	I
Bacteria	Pseudomonadota	Gammaproteobacteria	unclassified	unclassified	unclassified	unclassified	OTU5226	I
Bacteria	Pseudomonadota	Gammaproteobacteria	unclassified	unclassified	unclassified	unclassified	OTU5257	A
Bacteria	unclassified	unclassified	unclassified	unclassified	unclassified	unclassified	OTU1089	I
Bacteria	unclassified	unclassified	unclassified	unclassified	unclassified	unclassified	OTU1709	I
Bacteria	unclassified	unclassified	unclassified	unclassified	unclassified	unclassified	OTU1794	I
Bacteria	unclassified	unclassified	unclassified	unclassified	unclassified	unclassified	OTU2105	I
Bacteria	unclassified	unclassified	unclassified	unclassified	unclassified	unclassified	OTU3091	I
Bacteria	unclassified	unclassified	unclassified	unclassified	unclassified	unclassified	OTU3129	I
Bacteria	unclassified	unclassified	unclassified	unclassified	unclassified	unclassified	OTU3843	R
Bacteria	unclassified	unclassified	unclassified	unclassified	unclassified	unclassified	OTU3923	R
Bacteria	unclassified	unclassified	unclassified	unclassified	unclassified	unclassified	OTU4838	I
Bacteria	Verrucomicrobiota	Opitutae	Puniceicoccales	Puniceicoccaceae	Lentimonas	Lentimonas sp.	OTU3886	I
Bacteria	Verrucomicrobiota	unclassified	unclassified	unclassified	unclassified	unclassified	OTU1073	I
Bacteria	Verrucomicrobiota	unclassified	unclassified	unclassified	unclassified	unclassified	OTU870	I
A: Abundant OTU with relative DNA reads ≥1% in one sample, I: Intermediately abundant OTU with relative DNA reads between 0.01% and 1%, R: Rare with relative DNA reads <0.01% in all samples.

## Sheet: Supplementary Table 5
Supplementary Table 5 Network features of keystone taxa in the co-occurrence networks of prokaryotic communities at the class level
ID	Lable	phylum	size	degree	weighted degree	Eccentricity	Closenss Centrality	Harmonic Closeness Centrality	Betweenness Centrality	Authority	Hub	PageRank	Component ID	Modularity Class	Inferred Class	Clustering Coefficient	Number of triangles	Eigenvector Centrality
Coriobacteriia	Coriobacteriia	Actinomycetota	256	16	17.4073	5	0.5	0.596839	9.26257	0.131431	0.131431	0.0163674	0	2	12	0.791667	95	0.538125
Zetaproteobacteria	Zetaproteobacteria	Pseudomonadota	71	16	18.6377	5	0.5	0.596839	6.30977	0.142078	0.142078	0.0159558	0	2	8	0.8	96	0.580106
Holophagae	Holophagae	Acidobacteriota	37	10	8.88819	6	0.439394	0.526437	0.408402	0.0910342	0.0910342	0.010634	0	1	16	0.933333	42	0.370612
Chitinophagia	Chitinophagia	Bacteroidota	2383	13	9.40418	5	0.471545	0.562356	4.22415	0.107717	0.107717	0.0133486	0	1	13	0.871795	68	0.439467
Cytophagia	Cytophagia	Bacteroidota	77481	11	9.55002	6	0.442748	0.535057	2.37711	0.101105	0.101105	0.0115222	0	1	0	0.781818	43	0.411445
Saccharimonadia	Saccharimonadia	Saccharimonadota	341	10	7.83543	6	0.439394	0.526437	2.59656	0.0779594	0.0779594	0.0109399	0	1	24	0.866667	39	0.319115
Fusobacteriia	Fusobacteriia	Fusobacteriota	517	16	16.2342	5	0.47541	0.582471	3.78715	0.148214	0.148214	0.0155076	0	1	8	0.816667	98	0.602616
Negativicutes	Negativicutes	Bacillota	2316	15	17.8741	5	0.479339	0.579598	7.3845	0.128132	0.128132	0.0150998	0	1	19	0.72381	76	0.521897

## Sheet: Supplementary Table 6
Supplementary Table 6 Spearman correlation coefficients between major modules in the co-occurrence networks based on class level and environmental factors
		module 1	module 2	module 3	module 4	module 5	module 6	Depth	TOC	BSi	TN	TP
module 1	r	1	.571**	-0.383	0.102	0.002	0.026	-.538**	-0.071	.495*	.617**	.503**
	p		0.002	0.054	0.621	0.993	0.898	0.005	0.731	0.01	0.001	0.009
module 2	r	.571**	1	0.158	0.239	-0.212	-0.082	-0.303	-0.119	.570**	0.221	-0.041
	p	0.002		0.441	0.239	0.299	0.691	0.132	0.562	0.002	0.279	0.844
module 3	r	-0.383	0.158	1	0.269	0.013	-0.3	.696**	.409*	-0.03	-0.348	-.539**
	p	0.054	0.441		0.183	0.95	0.136	0	0.038	0.884	0.082	0.005
module 4	r	0.102	0.239	0.269	1	0.263	-0.153	-0.159	-0.211	-0.132	0.011	0.021
	p	0.621	0.239	0.183		0.193	0.456	0.437	0.302	0.52	0.958	0.92
module 5	r	0.002	-0.212	0.013	0.263	1	-0.226	-0.017	-0.082	-.413*	-0.195	0.025
	p	0.993	0.299	0.95	0.193		0.267	0.933	0.689	0.036	0.339	0.904
module 6	r	0.026	-0.082	-0.3	-0.153	-0.226	1	-0.188	-0.285	0.05	0.214	0.075
	p	0.898	0.691	0.136	0.456	0.267		0.358	0.158	0.809	0.294	0.717
Depth	r	-.538**	-0.303	.696**	-0.159	-0.017	-0.188	1	.544**	-0.118	-.391*	-.395*
	p	0.005	0.132	0	0.437	0.933	0.358		0.004	0.567	0.048	0.046
TOC	r	-0.071	-0.119	.409*	-0.211	-0.082	-0.285	.544**	1	0.179	0.173	-0.013
	p	0.731	0.562	0.038	0.302	0.689	0.158	0.004		0.38	0.397	0.951
BSi	r	.495*	.570**	-0.03	-0.132	-.413*	0.05	-0.118	0.179	1	.609**	.412*
	p	0.01	0.002	0.884	0.52	0.036	0.809	0.567	0.38		0.001	0.037
TN	r	.617**	0.221	-0.348	0.011	-0.195	0.214	-.391*	0.173	.609**	1	.796**
	p	0.001	0.279	0.082	0.958	0.339	0.294	0.048	0.397	0.001		0
TP	r	.503**	-0.041	-.539**	0.021	0.025	0.075	-.395*	-0.013	.412*	.796**	1
	p	0.009	0.844	0.005	0.92	0.904	0.717	0.046	0.951	0.037	0
*: p <0.05; **: p<0.01

## Sheet: Supplementary Table 7
Supplementary Table 7 Spearman correlation coefficients between keystone taxa in the co-occurrence networks based on class level and environmental factors
		Coriobacteriia	Zetaproteobacteria	Holophagae	Chitinophagia	Cytophagia	Saccharimonadia	Fusobacteria	Negativicutes	Depth	TOC	BSi	TN	TP
Coriobacteriia	r	1	.691**	0.095	0.255	0.317	0.012	0.248	0.311	-0.193	0.056	.493*	0.124	-0.164
	p		0	0.645	0.208	0.114	0.954	0.221	0.122	0.344	0.786	0.011	0.547	0.424
Zetaproteobacteria	r	.691**	1	0.139	0.189	0.274	-0.174	.519**	0.319	-0.169	-0.128	0.356	0.126	-0.082
	p	0		0.499	0.356	0.175	0.395	0.007	0.112	0.408	0.532	0.074	0.54	0.692
Holophagae	r	0.095	0.139	1	0.36	.391*	.626**	.466*	0.169	-0.358	0.12	.432*	.777**	.661**
	p	0.645	0.499		0.071	0.048	0.001	0.016	0.409	0.073	0.558	0.028	0	0
Chitinophagia	r	0.255	0.189	0.36	1	.487*	.404*	.588**	.523**	-.739**	-0.311	0.236	0.383	.401*
	p	0.208	0.356	0.071		0.012	0.041	0.002	0.006	0	0.123	0.246	0.053	0.042
Cytophagia	r	0.317	0.274	.391*	.487*	1	0.241	0.37	0.296	-0.325	0.072	0.324	.619**	.592**
	p	0.114	0.175	0.048	0.012		0.237	0.063	0.142	0.105	0.726	0.107	0.001	0.001
Saccharimonadia	r	0.012	-0.174	.626**	.404*	0.241	1	0.244	0.301	-.466*	-0.18	0.299	.462*	.407*
	p	0.954	0.395	0.001	0.041	0.237		0.229	0.135	0.016	0.38	0.137	0.018	0.039
Fusobacteria	r	0.248	.519**	.466*	.588**	0.37	0.244	1	.618**	-.608**	-0.237	0.249	.520**	.402*
	p	0.221	0.007	0.016	0.002	0.063	0.229		0.001	0.001	0.243	0.22	0.007	0.042
Negativicutes	r	0.311	0.319	0.169	.523**	0.296	0.301	.618**	1	-.761**	-.389*	-0.052	0.118	0.149
	p	0.122	0.112	0.409	0.006	0.142	0.135	0.001		0	0.049	0.8	0.566	0.467
Depth	r	-0.193	-0.169	-0.358	-.739**	-0.325	-.466*	-.608**	-.761**	1	.544**	-0.118	-.391*	-.395*
	p	0.344	0.408	0.073	0	0.105	0.016	0.001	0		0.004	0.567	0.048	0.046
TOC	r	0.056	-0.128	0.12	-0.311	0.072	-0.18	-0.237	-.389*	.544**	1	0.179	0.173	-0.013
	p	0.786	0.532	0.558	0.123	0.726	0.38	0.243	0.049	0.004		0.38	0.397	0.951
BSi	r	.493*	0.356	.432*	0.236	0.324	0.299	0.249	-0.052	-0.118	0.179	1	.609**	.412*
	p	0.011	0.074	0.028	0.246	0.107	0.137	0.22	0.8	0.567	0.38		0.001	0.037
TN	r	0.124	0.126	.777**	0.383	.619**	.462*	.520**	0.118	-.391*	0.173	.609**	1	.796**
	p	0.547	0.54	0	0.053	0.001	0.018	0.007	0.566	0.048	0.397	0.001		0
TP	r	-0.164	-0.082	.661**	.401*	.592**	.407*	.402*	0.149	-.395*	-0.013	.412*	.796**	1
	p	0.424	0.692	0	0.042	0.001	0.039	0.042	0.467	0.046	0.951	0.037	0
*: p <0.05; **: p<0.01

## Sheet: Supplementary Table 8
Supplementary Table 8 Network features of keystone OTUs in the co-occurrence networks of prokaryotic communities in samples from the whole zone
ID	Lable	Kingdom	Phylum	Class	Order	Family	Genus	Species	size	Abundant	degree	weighted degree	Eccentricity	Closenss Centrality	Harmonic Closeness Centrality	Betweenness Centrality	Authority	Hub	PageRank	Component ID	Modularity Class	Inferred Class	Clustering Coefficient	Number of triangles	Eigenvector Centrality
OTU475	OTU475	Bacteria	Acidobacteriota	unclassified	unclassified	unclassified	unclassified	unclassified	46	I	13	43.487	11	0.245241	0.284475	5.28905	0.000534544	0.000534544	0.000503323	0	3	22	0.794872	62	0.0277068
OTU17	OTU17	Bacteria	unclassified	unclassified	unclassified	unclassified	unclassified	unclassified	68	I	11	36.7717	11	0.248185	0.287568	5.10893	0.000750379	0.000750379	0.000432864	0	3	50	0.890909	49	0.0302801
OTU1857	OTU1857	Bacteria	Chloroflexota	Anaerolineae	Ardenticatenales	unclassified	unclassified	unclassified	224	I	23	75.5451	10	0.271037	0.314793	9.63326	0.00252623	0.00252623	0.000685493	0	3	48	0.802372	203	0.0752436
OTU690	OTU690	Archaea	Nitrososphaerota	Nitrososphaeria	Nitrosopumilales	Nitrosopumilaceae	Nitrosopumilus	Nitrosopumilus sp.	34	I	11	37.1909	9	0.256714	0.297606	0.334748	0.00438864	0.00438864	0.000468133	0	4	53	0.945455	52	0.0399864
OTU3842	OTU3842	Bacteria	Chloroflexota	unclassified	unclassified	unclassified	unclassified	unclassified	107	I	14	48.5547	10	0.256196	0.300165	2.0389	0.00415241	0.00415241	0.000556906	0	4	53	0.846154	77	0.0420047
OTU3856	OTU3856	Bacteria	unclassified	unclassified	unclassified	unclassified	unclassified	unclassified	66	I	11	37.2054	11	0.217253	0.249016	2.87764	0.00047916	0.00047916	0.000483358	0	4	272	0.927273	51	0.0165886
OTU3832	OTU3832	Bacteria	Planctomycetota	Phycisphaerae	Phycisphaerales	Phycisphaeraceae	unclassified	unclassified	20	I	14	47.4252	10	0.224722	0.259515	0.0952381	0.00114367	0.00114367	0.00052343	0	4	63	0.978022	89	0.0270992
OTU1748	OTU1748	Bacteria	Pseudomonadota	Gammaproteobacteria	unclassified	unclassified	unclassified	unclassified	172	I	18	59.0897	9	0.303517	0.351193	6.86899	0.0223446	0.0223446	0.000573258	0	1	275	0.751634	115	0.152097
OTU5287	OTU5287	Bacteria	Calditrichota	Calditrichia	Calditrichales	Calditrichaceae	unclassified	unclassified	56	I	13	42.7915	9	0.302896	0.346901	6.38953	0.0177726	0.0177726	0.000439496	0	1	294	0.782051	61	0.121163
OTU2355	OTU2355	Bacteria	Actinomycetota	Actinomycetes	Actinomarinales	unclassified	unclassified	unclassified	28	I	11	36.7892	10	0.268986	0.30704	8.28042	0.00219725	0.00219725	0.000522909	0	2	192	0.8	44	0.0231503
OTU1951	OTU1951	Bacteria	Bacteroidota	Sphingobacteria	Sphingobacteriales	Saprospiraceae	unclassified	unclassified	99	I	15	50.7195	9	0.25524	0.297344	4.35703	0.00876988	0.00876988	0.00057927	0	1	223	0.838095	88	0.0625048
I: Intermediately abundant OTU with relative DNA reads between 0.01% and 1%.

## Sheet: Supplementary Table 9
Supplementary Table 9 Spearman correlation coefficients between major modules in the OTU-OTU co-occurrence networks of the whole zone and environmental factors
		module 1	module 2	module 3	module 4	module 5	module 6	Depth	TOC	BSi	TN	TP
module 1	r	1	.755**	.520**	-.628**	.751**	.559**	-.633**	-0.169	0.366	.720**	.612**
	p		0	0.006	0.001	0	0.003	0.001	0.409	0.066	0	0.001
module 2	r	.755**	1	.624**	-.566**	.699**	.590**	-.664**	-0.22	0.322	.536**	0.368
	p	0		0.001	0.003	0	0.001	0	0.281	0.108	0.005	0.064
module 3	r	.520**	.624**	1	-0.237	.404*	0.25	-0.302	-0.068	.755**	.433*	0.11
	p	0.006	0.001		0.245	0.041	0.218	0.134	0.74	0	0.027	0.593
module 4	r	-.628**	-.566**	-0.237	1	-0.326	-.857**	.643**	0.234	-0.306	-.654**	-.641**
	p	0.001	0.003	0.245		0.104	0	0	0.251	0.128	0	0
module 5	r	.751**	.699**	.404*	-0.326	1	0.292	-.683**	-0.216	0.198	.412*	.398*
	p	0	0	0.041	0.104		0.147	0	0.289	0.331	0.036	0.044
module 6	r	.559**	.590**	0.25	-.857**	0.292	1	-.700**	-.429*	0.204	.473*	.441*
	p	0.003	0.001	0.218	0	0.147		0	0.029	0.319	0.015	0.024
Depth	r	-.633**	-.664**	-0.302	.643**	-.683**	-.700**	1	.544**	-0.118	-.391*	-.395*
	p	0.001	0	0.134	0	0	0		0.004	0.567	0.048	0.046
TOC	r	-0.169	-0.22	-0.068	0.234	-0.216	-.429*	.544**	1	0.179	0.173	-0.013
	p	0.409	0.281	0.74	0.251	0.289	0.029	0.004		0.38	0.397	0.951
BSi	r	0.366	0.322	.755**	-0.306	0.198	0.204	-0.118	0.179	1	.609**	.412*
	p	0.066	0.108	0	0.128	0.331	0.319	0.567	0.38		0.001	0.037
TN	r	.720**	.536**	.433*	-.654**	.412*	.473*	-.391*	0.173	.609**	1	.796**
	p	0	0.005	0.027	0	0.036	0.015	0.048	0.397	0.001		0
TP	r	.612**	0.368	0.11	-.641**	.398*	.441*	-.395*	-0.013	.412*	.796**	1
	p	0.001	0.064	0.593	0	0.044	0.024	0.046	0.951	0.037	0
*: p <0.05; **: p<0.01

## Sheet: Supplementary Table 10
Supplementary Table 10 Spearman correlation coefficients between keystone OTUs in the OTU-OTU co-occurrence networks of the whole zone and environmental factors
		OTU475	OTU17	OTU1857	OTU690	OTU3842	OTU3856	OTU3832	OTU1748	OTU5287	OTU2355	OTU1951	Depth	TOC	BSi	TN	TP
OTU475	r	1	.792**	.691**	0.032	-0.002	-0.354	-0.317	0.348	.486*	0.281	-0.159	0.099	0.11	.603**	0.163	-0.107
	p		0	0	0.877	0.992	0.076	0.115	0.082	0.012	0.165	0.438	0.63	0.593	0.001	0.425	0.603
OTU17	r	.792**	1	.670**	0.11	0.055	-0.325	-0.29	0.314	0.342	0.297	-0.259	0.067	0.078	.494*	0.201	-0.176
	p	0		0	0.594	0.789	0.106	0.15	0.118	0.087	0.14	0.202	0.747	0.706	0.01	0.326	0.39
OTU1857	r	.691**	.670**	1	-0.001	-0.023	-0.294	-0.231	.453*	.407*	.492*	-0.075	-0.024	0.16	.418*	0.181	-0.147
	p	0	0		0.997	0.91	0.145	0.256	0.02	0.039	0.011	0.716	0.907	0.434	0.033	0.377	0.474
OTU690	r	0.032	0.11	-0.001	1	.807**	.441*	.623**	-.611**	-.505**	-0.338	-.533**	.709**	0.345	-0.264	-.569**	-.593**
	p	0.877	0.594	0.997		0	0.024	0.001	0.001	0.008	0.091	0.005	0	0.084	0.192	0.002	0.001
OTU3842	r	-0.002	0.055	-0.023	.807**	1	.592**	.561**	-.492*	-.487*	-.462*	-.532**	.741**	0.345	-0.355	-.645**	-.666**
	p	0.992	0.789	0.91	0		0.001	0.003	0.011	0.012	0.017	0.005	0	0.084	0.075	0	0
OTU3856	r	-0.354	-0.325	-0.294	.441*	.592**	1	.495*	-0.369	-.503**	-0.384	-0.289	.458*	0.219	-.584**	-.430*	-0.262
	p	0.076	0.106	0.145	0.024	0.001		0.01	0.064	0.009	0.053	0.152	0.019	0.283	0.002	0.028	0.197
OTU3832	r	-0.317	-0.29	-0.231	.623**	.561**	.495*	1	-0.387	-.450*	-0.183	-.395*	.508**	0.324	-.633**	-0.352	-0.332
	p	0.115	0.15	0.256	0.001	0.003	0.01		0.051	0.021	0.37	0.046	0.008	0.106	0.001	0.078	0.097
OTU1748	r	0.348	0.314	.453*	-.611**	-.492*	-0.369	-0.387	1	.797**	.510**	.447*	-0.311	0.004	.416*	.672**	.551**
	p	0.082	0.118	0.02	0.001	0.011	0.064	0.051		0	0.008	0.022	0.121	0.983	0.034	0	0.004
OTU5287	r	.486*	0.342	.407*	-.505**	-.487*	-.503**	-.450*	.797**	1	.468*	.444*	-0.36	-0.168	.499**	.575**	.410*
	p	0.012	0.087	0.039	0.008	0.012	0.009	0.021	0		0.016	0.023	0.071	0.412	0.009	0.002	0.037
OTU2355	r	0.281	0.297	.492*	-0.338	-.462*	-0.384	-0.183	.510**	.468*	1	0.082	-0.33	-0.24	0.092	0.282	0.113
	p	0.165	0.14	0.011	0.091	0.017	0.053	0.37	0.008	0.016		0.69	0.1	0.238	0.656	0.163	0.584
OTU1951	r	-0.159	-0.259	-0.075	-.533**	-.532**	-0.289	-.395*	.447*	.444*	0.082	1	-.429*	-0.143	.390*	.685**	.725**
	p	0.438	0.202	0.716	0.005	0.005	0.152	0.046	0.022	0.023	0.69		0.029	0.485	0.049	0	0
Depth	r	0.099	0.067	-0.024	.709**	.741**	.458*	.508**	-0.311	-0.36	-0.33	-.429*	1	.544**	-0.118	-.391*	-.395*
	p	0.63	0.747	0.907	0	0	0.019	0.008	0.121	0.071	0.1	0.029		0.004	0.567	0.048	0.046
TOC	r	0.11	0.078	0.16	0.345	0.345	0.219	0.324	0.004	-0.168	-0.24	-0.143	.544**	1	0.179	0.173	-0.013
	p	0.593	0.706	0.434	0.084	0.084	0.283	0.106	0.983	0.412	0.238	0.485	0.004		0.38	0.397	0.951
BSi	r	.603**	.494*	.418*	-0.264	-0.355	-.584**	-.633**	.416*	.499**	0.092	.390*	-0.118	0.179	1	.609**	.412*
	p	0.001	0.01	0.033	0.192	0.075	0.002	0.001	0.034	0.009	0.656	0.049	0.567	0.38		0.001	0.037
TN	r	0.163	0.201	0.181	-.569**	-.645**	-.430*	-0.352	.672**	.575**	0.282	.685**	-.391*	0.173	.609**	1	.796**
	p	0.425	0.326	0.377	0.002	0	0.028	0.078	0	0.002	0.163	0	0.048	0.397	0.001		0
TP	r	-0.107	-0.176	-0.147	-.593**	-.666**	-0.262	-0.332	.551**	.410*	0.113	.725**	-.395*	-0.013	.412*	.796**	1
	p	0.603	0.39	0.474	0.001	0	0.197	0.097	0.004	0.037	0.584	0	0.046	0.951	0.037	0
*: p <0.05; **: p<0.01

[truncated: 6 more sheets: Supplementary Table 11, Supplementary Table 12, Supplementary Table 13, Supplementary Table 14, Supplementary Table 15, Supplementary Table 16]
